# Supplementary material for: The impact of semantics on aspect level opinion mining
Source: PeerJ Comput Sci. 2021 Jun 18;7:e558. doi: 10.7717/peerj-cs.558 (PMC8237320; doi:10.7717/peerj-cs.558)
Supplement: Supplemental Information 1 [file peerj-cs-07-558-s001.zip]

Archive with 4 entries (3 files):
- code/
- code/camra.txt
- code/Canon G3.txt
- code/code.py
