# Supplementary material for: The impact of semantics on aspect level opinion mining
Source: PeerJ Comput Sci. 2021 Jun 18;7:e558. doi: 10.7717/peerj-cs.558 (PMC8237320; doi:10.7717/peerj-cs.558)
Supplement: Supplemental Information 1 [file peerj-cs-07-558-s001.zip › code/camra.txt]

powershot g3[+3]##i recently purchased the canon powershot g3 and am extremely satisfied with the purchase . 
use[+2]##the camera is very easy to use , in fact on a recent trip this past week i was asked to take a picture of a vacationing elderly group . 
film camera[+2]##the camera is very easy to use , in fact on a recent trip this past week i was asked to take a picture of a vacationing elderly group . 
feature[+2]##they fired away and the picture turned out quite nicely . ( as all of my pictures have thusfar ) . 
digital camera[+2]##the camera is very easy to use , in fact on a recent trip this past week i was asked to take a picture of a vacationing elderly group . 
picture[+2]##they fired away and the picture turned out quite nicely . ( as all of my pictures have thusfar ) . 
feature[+2]##they fired away and the picture turned out quite nicely . ( as all of my pictures have thusfar ) . 
picture quality[+1]##a few of my work constituants owned the g2 and highly recommended the canon for picture quality . 
feature[+1]##a few of my work constituants owned the g2 and highly recommended the canon for picture quality . 
picture quality[+1]##i 'm easily enlarging pictures to 8 1/2 x 11 with no visable loss in picture quality and not even using the best possible setting as yet ( super fine ) . 
feature[+1]##i 'm easily enlarging pictures to 8 1/2 x 11 with no visable loss in picture quality and not even using the best possible setting as yet ( super fine ) . 
camera[+2]##bottom line , well made camera , easy to use , very flexible and powerful features to include the ability to use external flash and lense / filters choices .
film camera[+2]##bottom line , well made camera , easy to use , very flexible and powerful features to include the ability to use external flash and lense / filters choices . 
use[+2]##bottom line , well made camera , easy to use , very flexible and powerful features to include the ability to use external flash and lense / filters choices .  
digital camera[+1]##bottom line , well made camera , easy to use , very flexible and powerful features to include the ability to use external flash and lense / filters choices .
feature[+1]##bottom line , well made camera , easy to use , very flexible and powerful features to include the ability to use external flash and lense / filters choices .
use[+1]##bottom line , well made camera , easy to use , very flexible and powerful features to include the ability to use external flash and lense / filters choices .
picture quality[+3]##i 'd highly recommend this camera for anyone who is looking for excellent quality pictures and a combination of ease of use and the flexibility to get advanced with many options to adjust if you like .
use[+1]##i 'd highly recommend this camera for anyone who is looking for excellent quality pictures and a combination of ease of use and the flexibility to get advanced with many options to adjust if you like .
option[+1]##i 'd highly recommend this camera for anyone who is looking for excellent quality pictures and a combination of ease of use and the flexibility to get advanced with many options to adjust if you like . 
film camera[+1]##i 'd highly recommend this camera for anyone who is looking for excellent quality pictures and a combination of ease of use and the flexibility to get advanced with many options to adjust if you like . 
digital camera[+1]##i 'd highly recommend this camera for anyone who is looking for excellent quality pictures and a combination of ease of use and the flexibility to get advanced with many options to adjust if you like . 
camera[+1]##i 'd highly recommend this camera for anyone who is looking for excellent quality pictures and a combination of ease of use and the flexibility to get advanced with many options to adjust if you like . 
feature[+1]##i 'd highly recommend this camera for anyone who is looking for excellent quality pictures and a combination of ease of use and the flexibility to get advanced with many options to adjust if you like . 
use[+1]##i 'd highly recommend this camera for anyone who is looking for excellent quality pictures and a combination of ease of use and the flexibility to get advanced with many options to adjust if you like . 
camera[+2]##this is my first digital camera , and what a ' toy ' it is ! 
film camera[+2]##this is my first digital camera , and what a ' toy ' it is ! 
digital camera[+2]##this is my first digital camera , and what a ' toy ' it is ! 
lcd screen[+2]##this is my first digital camera , and what a ' toy ' it is ! 
picture[+2]##just a little overview and powershot g3 is the flagship of canon 's powershot series and its an slr-like camera.its 4 megapixel and ( alsmost ) full manual control gives the pictures a touch of brilliance . 
powershot[+2]##just a little overview and powershot g3 is the flagship of canon 's powershot series and its an slr-like camera.its 4 megapixel and ( alsmost ) full manual control gives the pictures a touch of brilliance . 
film camera[+2]##just a little overview and powershot g3 is the flagship of canon 's powershot series and its an slr-like camera.its 4 megapixel and ( alsmost ) full manual control gives the pictures a touch of brilliance .
camera[+2]##just a little overview and powershot g3 is the flagship of canon 's powershot series and its an slr-like camera.its 4 megapixel and ( alsmost ) full manual control gives the pictures a touch of brilliance .
feature[+2]##just a little overview and powershot g3 is the flagship of canon 's powershot series and its an slr-like camera.its 4 megapixel and ( alsmost ) full manual control gives the pictures a touch of brilliance . 
digital camera[+2]##just a little overview and powershot g3 is the flagship of canon 's powershot series and its an slr-like camera.its 4 megapixel and ( alsmost ) full manual control gives the pictures a touch of brilliance .  
use[+1]##whether you are a novice or an expert , its ease of use and functionality goes together . 
dial[-1]##* main dial is not backlit . 
viewfinder[-2]##* lens visible in optical viewfinder .  
len[-2]##* lens visible in optical viewfinder .
optical zoom[+2]##* lens visible in optical viewfinder .
camera[+3]##in a word , " awesome " is how i would describe this camera . 
digital camera[+3]##in a word , " awesome " is how i would describe this camera . 
speed[+2]##i wo n't go into the details here , as the online sites ( stevesdigicams , dpreviews ) go into great depth in their reviews , but i am very pleased with the features , the speed , the picture quality , the flexibility , the automation , and the functional conveniences this camera offers . 
film camera[+3]##in a word , " awesome " is how i would describe this camera . 
camera[+2]##i wo n't go into the details here , as the online sites ( stevesdigicams , dpreviews ) go into great depth in their reviews , but i am very pleased with the features , the speed , the picture quality , the flexibility , the automation , and the functional conveniences this camera offers . 
film camera[+2]##i wo n't go into the details here , as the online sites ( stevesdigicams , dpreviews ) go into great depth in their reviews , but i am very pleased with the features , the speed , the picture quality , the flexibility , the automation , and the functional conveniences this camera offers . 
digital camera[+2]##i wo n't go into the details here , as the online sites ( stevesdigicams , dpreviews ) go into great depth in their reviews , but i am very pleased with the features , the speed , the picture quality , the flexibility , the automation , and the functional conveniences this camera offers . 
picture quality[+2]##i wo n't go into the details here , as the online sites ( stevesdigicams , dpreviews ) go into great depth in their reviews , but i am very pleased with the features , the speed , the picture quality , the flexibility , the automation , and the functional conveniences this camera offers . 
feature[+2]##i wo n't go into the details here , as the online sites ( stevesdigicams , dpreviews ) go into great depth in their reviews , but i am very pleased with the features , the speed , the picture quality , the flexibility , the automation , and the functional conveniences this camera offers . 
function[+2]##i wo n't go into the details here , as the online sites ( stevesdigicams , dpreviews ) go into great depth in their reviews , but i am very pleased with the features , the speed , the picture quality , the flexibility , the automation , and the functional conveniences this camera offers . 
feature[+2]##i wo n't go into the details here , as the online sites ( stevesdigicams , dpreviews ) go into great depth in their reviews , but i am very pleased with the features , the speed , the picture quality , the flexibility , the automation , and the functional conveniences this camera offers . 
auto setting[+2]##with the automatic settings , i really have n't taken a bad picture yet . 
feature[-2]##with the automatic settings , i really have n't taken a bad picture yet . 
camera[+3]##i am absolutely in awe of this camera , canon put enormous quality into the g3 . 
camera[+3]##i bought my canon g3 camera about a month ago and i have to say i am very satisfied . 
film camera[+3]##i am absolutely in awe of this camera , canon put enormous quality into the g3 . 
film camera[+3]##i bought my canon g3 camera about a month ago and i have to say i am very satisfied . 
digital camera[+3]##i am absolutely in awe of this camera , canon put enormous quality into the g3 . 
digital camera[+3]##i bought my canon g3 camera about a month ago and i have to say i am very satisfied . 
photo quality[+2]##i have taken hundreds of photos with it and i continue to be amazed by their quality . 
shutter speed[+2]##the g3 is loaded with many useful features , and unlike many smaller digital cameras , it is easy to hold steady when using slower shutter speeds .
film camera[+2]##the g3 is loaded with many useful features , and unlike many smaller digital cameras , it is easy to hold steady when using slower shutter speeds .
camera[+2]##the g3 is loaded with many useful features , and unlike many smaller digital cameras , it is easy to hold steady when using slower shutter speeds .
digital camera[+2]##the g3 is loaded with many useful features , and unlike many smaller digital cameras , it is easy to hold steady when using slower shutter speeds .
lcd screen[+2]##the g3 is loaded with many useful features , and unlike many smaller digital cameras , it is easy to hold steady when using slower shutter speeds .
feature[+2]##the g3 is loaded with many useful features , and unlike many smaller digital cameras , it is easy to hold steady when using slower shutter speeds .
viewfinder[-1]##the lens is visible in the viewfinder when the lens is set to the wide angle , but since i use the lcd most of the time , this is not really much of a bother to me . 
time[+1]##the lens is visible in the viewfinder when the lens is set to the wide angle , but since i use the lcd most of the time , this is not really much of a bother to me . 
battery life[+1]##the lens is visible in the viewfinder when the lens is set to the wide angle , but since i use the lcd most of the time , this is not really much of a bother to me . 
use[+1]##the lens is visible in the viewfinder when the lens is set to the wide angle , but since i use the lcd most of the time , this is not really much of a bother to me . 
lcd screen[+1]##the lens is visible in the viewfinder when the lens is set to the wide angle , but since i use the lcd most of the time , this is not really much of a bother to me . 
camera[+2]##despite this minor disappointment , i highly recommend the canon g3 camera anyone who is serious about digital photography . 
film camera[+2]##despite this minor disappointment , i highly recommend the canon g3 camera anyone who is serious about digital photography . 
digital camera[+2]##despite this minor disappointment , i highly recommend the canon g3 camera anyone who is serious about digital photography . 
lcd screen[+2]##despite this minor disappointment , i highly recommend the canon g3 camera anyone who is serious about digital photography . 
camera[+2]##i have only had this camera for one full day and i have to say that it is wonderful . 
film camera[+2]##i have only had this camera for one full day and i have to say that it is wonderful . 
digital camera[+2]##i have only had this camera for one full day and i have to say that it is wonderful . 
time[+2]##i have only had this camera for one full day and i have to say that it is wonderful . 
battery life[+2]##i have only had this camera for one full day and i have to say that it is wonderful . 
photo quality[+3]##the photo quality is amazing and i know i 'm going to have fun with all the features . 
feature[+3]##the photo quality is amazing and i know i 'm going to have fun with all the features . 
darn diopter adjustment dial[-1]##the reason i rated it a four is because of that darn diopter adjustment dial. its very small and hard to turn so you can 't get an accurate adjustment ( for those of you who do n't know what a diopter adjustment is , it is to adjust the focus of the viewfinder to your eyesight . ) 
exposure control[+2]##1 ) slr like programming and exposure control gives you latitude to be creative , yet its progam and auto exposure settings provide excellent photos if you do n't want to bother with the settings . 
auto setting[+2]##1 ) slr like programming and exposure control gives you latitude to be creative , yet its progam and auto exposure settings provide excellent photos if you do n't want to bother with the settings . 
metering option[+2]##excellent range of metering options as well . 
spot metering[+1]##it 's great to switch to spot metering and actually see it working on the lcd screen . 
lcd screen[+1]##it 's great to switch to spot metering and actually see it working on the lcd screen . 
4mp[+1]##2 ) 4mp is about right for the target market of this camera ( semi-serious amateur photographer ) 
use[+1]##2 ) 4mp is about right for the target market of this camera ( semi-serious amateur photographer ) 
film camera[+1]##2 ) 4mp is about right for the target market of this camera ( semi-serious amateur photographer ) 
camera[+1]##2 ) 4mp is about right for the target market of this camera ( semi-serious amateur photographer ) 
digital camera[+1]##2 ) 4mp is about right for the target market of this camera ( semi-serious amateur photographer ) 
zoom[+1]##3 ) 4x zoom is nice 
optical zoom[+1]##3 ) 4x zoom is nice 
focus[+2]##5 ) its focusing system is also very flexible . 
focus[+2]##you can move the focus range to almost anywhere in the scene with the push of a button , and it has an on-screen manual focus mode that would be really helpful if shooting a scene that is tough to automatically focus . 
lcd screen[+2]##you can move the focus range to almost anywhere in the scene with the push of a button , and it has an on-screen manual focus mode that would be really helpful if shooting a scene that is tough to automatically focus . 
size[-2]##1 ) quite bulky ( it 's about the same size as my minolta vectis s-1 aps slr ) and uses a heavy battery , although not very solid as it is contructed mostly of plastic ( unlike canon 's elph line )
film camera[-2]##1 ) quite bulky ( it 's about the same size as my minolta vectis s-1 aps slr ) and uses a heavy battery , although not very solid as it is contructed mostly of plastic ( unlike canon 's elph line )  
battery life[-2]##1 ) quite bulky ( it 's about the same size as my minolta vectis s-1 aps slr ) and uses a heavy battery , although not very solid as it is contructed mostly of plastic ( unlike canon 's elph line ) 
use[-2]##1 ) quite bulky ( it 's about the same size as my minolta vectis s-1 aps slr ) and uses a heavy battery , although not very solid as it is contructed mostly of plastic ( unlike canon 's elph line ) 
viewfinder[-2]##4 ) the viewfinder is borderuer lcd scoying . 
lcd screen[-2]##4 ) the viewfinder is borderuer lcd scoying . 
feature[+2]##the camera has a wonderful set of features . 
film camera[+2]##the camera has a wonderful set of features . 
camera[+2]##the camera has a wonderful set of features . 
digital camera[+2]##the camera has a wonderful set of features . 
lcd screen [+2]##the lcd screen pulls out and rotates in any direction for easy pictures . 
feature[+2]##the lcd screen pulls out and rotates in any direction for easy pictures . 
optical zoom[+2]##the optical zoom works great and the 14x digital zoom is a very nice addition although pictures at the highest digital zoom are a little blurry .
digital zoom[+1]##the optical zoom works great and the 14x digital zoom is a very nice addition although pictures at the highest digital zoom are a little blurry . 
feature[+1]##the optical zoom works great and the 14x digital zoom is a very nice addition although pictures at the highest digital zoom are a little blurry .
lcd screen[+1]##the optical zoom works great and the 14x digital zoom is a very nice addition although pictures at the highest digital zoom are a little blurry .  
picture[+3]##the highest optical zoom pictures are perfect . 
optical zoom[+3]##the highest optical zoom pictures are perfect . 
feature[+3]##the highest optical zoom pictures are perfect . 
picture[+3]##i have not yet seen any of the usual problems with digital pictures ( purple fringing , etc ) so i am very pleased . 
optical camera[+3]##i have not yet seen any of the usual problems with digital pictures ( purple fringing , etc ) so i am very pleased . 
film camera[+3]##i have not yet seen any of the usual problems with digital pictures ( purple fringing , etc ) so i am very pleased . 
camera[+3]##i have not yet seen any of the usual problems with digital pictures ( purple fringing , etc ) so i am very pleased . 
digital camera[+3]##i have not yet seen any of the usual problems with digital pictures ( purple fringing , etc ) so i am very pleased . 
lcd screen[+3]##i have not yet seen any of the usual problems with digital pictures ( purple fringing , etc ) so i am very pleased . 
software[+2]##the canon computer software used to download , sort , upload and manage your digital pictures on the computer is very nice and very easy to use . 
use[+2]##the canon computer software used to download , sort , upload and manage your digital pictures on the computer is very nice and very easy to use . 
feature[+2]##the canon computer software used to download , sort , upload and manage your digital pictures on the computer is very nice and very easy to use . 
lcd screen[+2]##the canon computer software used to download , sort , upload and manage your digital pictures on the computer is very nice and very easy to use .
lens cap[-1]##the only two minor issues i have with the camera are the lens cap ( it is not very snug and can come off too easily ) and the lens itself ( it partially obstructs the view through the viewfinder but not views through the lcd ) . 
lcd screen[-1]##the only two minor issues i have with the camera are the lens cap ( it is not very snug and can come off too easily ) and the lens itself ( it partially obstructs the view through the viewfinder but not views through the lcd ) . 
len[-1]##the only two minor issues i have with the camera are the lens cap ( it is not very snug and can come off too easily ) and the lens itself ( it partially obstructs the view through the viewfinder but not views through the lcd ) . 
viewfinder[-1]##the only two minor issues i have with the camera are the lens cap ( it is not very snug and can come off too easily ) and the lens itself ( it partially obstructs the view through the viewfinder but not views through the lcd ) . 
film camera[+1]##the only two minor issues i have with the camera are the lens cap ( it is not very snug and can come off too easily ) and the lens itself ( it partially obstructs the view through the viewfinder but not views through the lcd ) .
camera[+1]##the only two minor issues i have with the camera are the lens cap ( it is not very snug and can come off too easily ) and the lens itself ( it partially obstructs the view through the viewfinder but not views through the lcd ) .  
digital camera[+1]##the only two minor issues i have with the camera are the lens cap ( it is not very snug and can come off too easily ) and the lens itself ( it partially obstructs the view through the viewfinder but not views through the lcd ) . 
menu[+1]##the menus are easy to navigate and the buttons are easy to use . 
button[+1]##the menus are easy to navigate and the buttons are easy to use . 
use[+1]##the menus are easy to navigate and the buttons are easy to use . 
digital camera[+3]##it is a fantastic camera and well worth the price . 
camera[+3]##it is a fantastic camera and well worth the price . 
camera[+3]##recent price drops have made the g3 the best bargain in digital cameras currently available . 
film camera[+3]##it is a fantastic camera and well worth the price . 
digital camera[+3]##recent price drops have made the g3 the best bargain in digital cameras currently available . 
film camera[+3]##recent price drops have made the g3 the best bargain in digital cameras currently available . 
lcd screen[+3]##recent price drops have made the g3 the best bargain in digital cameras currently available . 
control[+2]##advanced photobugs will find more creative control than imaginable . 
auto setting[+2]##newbies will find the full auto setting will give them perfect pictures right out of the box . 
use[+2]##newbies will find the full auto setting will give them perfect pictures right out of the box . 
camera[+2]##newbies will find the full auto setting will give them perfect pictures right out of the box . 
feature[+2]##newbies will find the full auto setting will give them perfect pictures right out of the box . 
photo quality[+3]##4 megapixels is enough for anybody and the photo quality is awesome . 
use[+2]##those used to 35mm cameras will find the g3 very comfortable and friendly to use . 
camera[+2]##those used to 35mm cameras will find the g3 very comfortable and friendly to use . 
film camera[+2]##those used to 35mm cameras will find the g3 very comfortable and friendly to use . 
digital camera[+2]##those used to 35mm cameras will find the g3 very comfortable and friendly to use . 
zoom[+2]##the extended zoom range and faster lense put it at the top of it 's class . 
lense[+2]##the extended zoom range and faster lense put it at the top of it 's class . 
optical zoom[+2]##the extended zoom range and faster lense put it at the top of it 's class . 
camera[+3]##i recommend unreservedly the powershot g3 to any potential buyer looking for a first-class digital camera at a reasonable price - there is no better camera out there - period ! 
battery life[-3]##i recommend unreservedly the powershot g3 to any potential buyer looking for a first-class digital camera at a reasonable price - there is no better camera out there - period ! 
powershot g3[+3]##i recommend unreservedly the powershot g3 to any potential buyer looking for a first-class digital camera at a reasonable price - there is no better camera out there - period ! 
film camera[+3]##i recommend unreservedly the powershot g3 to any potential buyer looking for a first-class digital camera at a reasonable price - there is no better camera out there - period ! 
lcd screen[+3]##i recommend unreservedly the powershot g3 to any potential buyer looking for a first-class digital camera at a reasonable price - there is no better camera out there - period ! 
digital camera[+3]##i recommend unreservedly the powershot g3 to any potential buyer looking for a first-class digital camera at a reasonable price - there is no better camera out there - period ! 
picture[+3]##it gives great pictures , the controls are easy to use , the battery lasts forever on one single charge , the software is very user-friendly and it is beautiful in it chrome casing . 
battery life[+3]##it gives great pictures , the controls are easy to use , the battery lasts forever on one single charge , the software is very user-friendly and it is beautiful in it chrome casing .
control[+2]##it gives great pictures , the controls are easy to use , the battery lasts forever on one single charge , the software is very user-friendly and it is beautiful in it chrome casing . 
battery[+2]##it gives great pictures , the controls are easy to use , the battery lasts forever on one single charge , the software is very user-friendly and it is beautiful in it chrome casing . 
software[+2]##it gives great pictures , the controls are easy to use , the battery lasts forever on one single charge , the software is very user-friendly and it is beautiful in it chrome casing . 
feature[+2]##it gives great pictures , the controls are easy to use , the battery lasts forever on one single charge , the software is very user-friendly and it is beautiful in it chrome casing .
use[+2]##it gives great pictures , the controls are easy to use , the battery lasts forever on one single charge , the software is very user-friendly and it is beautiful in it chrome casing .
photo quality[+2]##i began taking pics as soon as i got this camera and am amazed at the quality of photos i have took simply by using the auto mode . 
auto mode[+2]##i began taking pics as soon as i got this camera and am amazed at the quality of photos i have took simply by using the auto mode . 
film camera[+2]##i began taking pics as soon as i got this camera and am amazed at the quality of photos i have took simply by using the auto mode . 
digital camera[+2]##i began taking pics as soon as i got this camera and am amazed at the quality of photos i have took simply by using the auto mode . 
camera[+2]##i began taking pics as soon as i got this camera and am amazed at the quality of photos i have took simply by using the auto mode . 
camera[+2]##this camera has canon 's great colorimetry , plus what you see in the lcd is what you get . 
lcd screen[+2]##this camera has canon 's great colorimetry , plus what you see in the lcd is what you get . 
film camera[+2]##this camera has canon 's great colorimetry , plus what you see in the lcd is what you get . 
digital camera[+2]##this camera has canon 's great colorimetry , plus what you see in the lcd is what you get . 
print[+2]##the prints are beautiful ! 
battery[+1]##although canon 's batteries are proprietary , they last a really long time , recharge fairly quickly in the camera , plus if you want ' more power ' , you can even find a knockoff charger and spare batteries right here on amazon .
use[+1]##although canon 's batteries are proprietary , they last a really long time , recharge fairly quickly in the camera , plus if you want ' more power ' , you can even find a knockoff charger and spare batteries right here on amazon .
time[+1]##although canon 's batteries are proprietary , they last a really long time , recharge fairly quickly in the camera , plus if you want ' more power ' , you can even find a knockoff charger and spare batteries right here on amazon .
battery life[+1]##although canon 's batteries are proprietary , they last a really long time , recharge fairly quickly in the camera , plus if you want ' more power ' , you can even find a knockoff charger and spare batteries right here on amazon .
digital camera[+1]##although canon 's batteries are proprietary , they last a really long time , recharge fairly quickly in the camera , plus if you want ' more power ' , you can even find a knockoff charger and spare batteries right here on amazon .
film camera[+1]##although canon 's batteries are proprietary , they last a really long time , recharge fairly quickly in the camera , plus if you want ' more power ' , you can even find a knockoff charger and spare batteries right here on amazon .  
camera[+1]##although canon 's batteries are proprietary , they last a really long time , recharge fairly quickly in the camera , plus if you want ' more power ' , you can even find a knockoff charger and spare batteries right here on amazon .
camera[+2]##this is a great camera for you ! 
film camera[+2]##this is a great camera for you ! 
digital camera[+2]##this is a great camera for you ! 
control[+2]##the canon g3 camera gives tons of control for photo buffs but still has an " auto " mode that makes it very easy for the novice to use . 
auto mode[+2]##the canon g3 camera gives tons of control for photo buffs but still has an " auto " mode that makes it very easy for the novice to use . 
camera[+2]##the canon g3 camera gives tons of control for photo buffs but still has an " auto " mode that makes it very easy for the novice to use . 
use[+2]##the canon g3 camera gives tons of control for photo buffs but still has an " auto " mode that makes it very easy for the novice to use . 
film camera[+2]##the canon g3 camera gives tons of control for photo buffs but still has an " auto " mode that makes it very easy for the novice to use . 
digital camera[+2]##the canon g3 camera gives tons of control for photo buffs but still has an " auto " mode that makes it very easy for the novice to use . 
control[+2]##i love having the option to manually control the f-stop and shutter speed and even focus . 
shutter speed[+2]##i love having the option to manually control the f-stop and shutter speed and even focus . 
photo[+3]##i was able to take great photos of the 4th of july fire works , and got some amazing shots of the kids playing with sparklers . 
control[+2]##but if you 've used a slr 35mm camera , the controls are very intuitive ! 
film camera[+2]##but if you 've used a slr 35mm camera , the controls are very intuitive ! 
digital camera[+2]##but if you 've used a slr 35mm camera , the controls are very intuitive ! 
camera[+2]##but if you 've used a slr 35mm camera , the controls are very intuitive ! 
dial[+1]##with a quick spin of the dial you can select shutter priority ( for high speed subjects ) , aperture priority ( for focal length ) or full program mode where the camera selects both for ideal photo quality . 
film camera[+1]##with a quick spin of the dial you can select shutter priority ( for high speed subjects ) , aperture priority ( for focal length ) or full program mode where the camera selects both for ideal photo quality . 
digital camera[+1]##with a quick spin of the dial you can select shutter priority ( for high speed subjects ) , aperture priority ( for focal length ) or full program mode where the camera selects both for ideal photo quality . 
camera[+1]##with a quick spin of the dial you can select shutter priority ( for high speed subjects ) , aperture priority ( for focal length ) or full program mode where the camera selects both for ideal photo quality . 
manual mode[+2]##the manual mode is easy to use with fast access for the selection of shutter speed and aperture without having to fumble through menu options . 
use[+2]##the manual mode is easy to use with fast access for the selection of shutter speed and aperture without having to fumble through menu options . 
shutter speed[+2]##the manual mode is easy to use with fast access for the selection of shutter speed and aperture without having to fumble through menu options .
feel[+2]##this camera also has a great feel and weight to it .
digital camera[+2]##this camera also has a great feel and weight to it .
weight[+2]##this camera also has a great feel and weight to it . 
film camera[+2]##this camera also has a great feel and weight to it . 
camera[+2]##this camera also has a great feel and weight to it . 
feel[+2]##you feel like you are holding something of substance , not some cheap plastic toy . 
camera[+3]##this is my first digital camera , and i am very pleased with it . 
film camera[+3]##this is my first digital camera , and i am very pleased with it . 
digital camera[+3]##this is my first digital camera , and i am very pleased with it . 
lcd screen[+3]##this is my first digital camera , and i am very pleased with it . 
picture[+2]##but at the same time , it takes wonderful pictures very easily in " auto " mode , so that even an average joe like me can use it ! 
use[+2]##but at the same time , it takes wonderful pictures very easily in " auto " mode , so that even an average joe like me can use it ! 
time[-2]##but at the same time , it takes wonderful pictures very easily in " auto " mode , so that even an average joe like me can use it ! 
battery life[-2]##but at the same time , it takes wonderful pictures very easily in " auto " mode , so that even an average joe like me can use it ! 
auto mode[+2]##but at the same time , it takes wonderful pictures very easily in " auto " mode , so that even an average joe like me can use it ! 
four megapixel[+1]##four megapixels is great . 
feature[+2]##but at the same time , it takes wonderful pictures very easily in " auto " mode , so that even an average joe like me can use it ! 
four megapixel[+1]##four megapixels is great .
product[+3]##it is a very amazing product . 
feature[+2]##just received this camera two days ago and already love the features it has . 
film camera[+2]##just received this camera two days ago and already love the features it has . 
digital camera[+2]##just received this camera two days ago and already love the features it has . 
camera[+2]##just received this camera two days ago and already love the features it has . 
feature[+2]##just received this camera two days ago and already love the features it has . 
photo[+2]##takes excellent photos . 
time[+2]##just received this camera two days ago and already love the features it has . 
battery life[+2]##just received this camera two days ago and already love the features it has . 
photo[+2]##takes excellent photos . 
night mode[+2]##night mode is clear as day . 
time[+2]##night mode is clear as day . 
use[+1]##i have not played with all the features yet , but the camera is easy to use once you get used to it . 
camera[+1]##i have not played with all the features yet , but the camera is easy to use once you get used to it . 
film camera[+1]##i have not played with all the features yet , but the camera is easy to use once you get used to it . 
feature[-1]##i have not played with all the features yet , but the camera is easy to use once you get used to it . 
digital camera[+1]##i have not played with all the features yet , but the camera is easy to use once you get used to it . 
viewfinder[-1]##the only drawback is the viewfinder is slightly blocked by the lens . 
camera[+3]##overall it is the best camera on the market . 
film camera[+3]##overall it is the best camera on the market . 
digital camera[+3]##overall it is the best camera on the market . 
picture quality[+3]##a ) the picture quality ( color and sharpness of focusing ) are so great , it completely eliminated my doubt about digital imaging --- how could one eat rice one grain at a time : - ) ) 
time[-3]##a ) the picture quality ( color and sharpness of focusing ) are so great , it completely eliminated my doubt about digital imaging --- how could one eat rice one grain at a time : - ) ) 
battery life[-3]##a ) the picture quality ( color and sharpness of focusing ) are so great , it completely eliminated my doubt about digital imaging --- how could one eat rice one grain at a time : - ) ) 
digital camera[+3]##a ) the picture quality ( color and sharpness of focusing ) are so great , it completely eliminated my doubt about digital imaging --- how could one eat rice one grain at a time : - ) )
lcd screen[+3]##a ) the picture quality ( color and sharpness of focusing ) are so great , it completely eliminated my doubt about digital imaging --- how could one eat rice one grain at a time : - ) )
feature[+3]##a ) the picture quality ( color and sharpness of focusing ) are so great , it completely eliminated my doubt about digital imaging --- how could one eat rice one grain at a time : - ) )  
lens cover[-2]##b ) the lens cover is surely loose , i already accidently finger-printed the len a few times , and au lens tigt and cause potential damage . 
time[-2]##b ) the lens cover is surely loose , i already accidently finger-printed the len a few times , and au lens tigt and cause potential damage . 
battery life[-2]##b ) the lens cover is surely loose , i already accidently finger-printed the len a few times , and au lens tigt and cause potential damage . 
len[-2]##b ) the lens cover is surely loose , i already accidently finger-printed the len a few times , and au lens tigt and cause potential damage . 
zooming lever[-2]##the zooming lever is shaky , i hope it does not operate mechanically , otherwise you 'll feel uneasy . 
camera[+2]##i love this camera .
film camera[+2]##i love this camera . 
digital camera[+2]##i love this camera . 
picture[+2]##took hundreds of pictures and they were great . 
feature[+2]##took hundreds of pictures and they were great . 
color[+2]##great colors , pictures and white balance .
picture[+2]##great colors , pictures and white balance .
feature[+2]##great colors , pictures and white balance .
white balance[+2]##great colors , pictures and white balance . 
optical zoom[+1]##has 4x optical zoom which is higher than any other in the same price range . 
camera[-3]##i found that low light situations combined with any sort of action left this camera in the dust . 
film camera[-3]##i found that low light situations combined with any sort of action left this camera in the dust . 
digital camera[-3]##i found that low light situations combined with any sort of action left this camera in the dust . 
grain[-3]##the grain was terrible . 
flash photo[-3]##well flash photos are never great , and there was still a lot of noise .
noise[-2]##well flash photos are never great , and there was still a lot of noise . 
photo[+3]##when i took outdoor photos with plenty of light and the objects were n't moving , the photos were awesome . 
feature[+3]##when i took outdoor photos with plenty of light and the objects were n't moving , the photos were awesome . 
camera[+1]##the camera was a marvel . 
film camera[+1]##the camera was a marvel . 
digital camera[+1]##the camera was a marvel . 
g3[+1]##i chose the g3 because of its reputation for very high quality , clean images . 
raw image[+1]##i chose the g3 because of its reputation for very high quality , clean images . 
lag time[-2]##the two limitations i knew i would have to deal with are the very long lag time before it focus-locks ( even in bright light ) , and the unsatisfactory light quality of the built-in flash . 
time[+2]##the two limitations i knew i would have to deal with are the very long lag time before it focus-locks ( even in bright light ) , and the unsatisfactory light quality of the built-in flash . 
battery life[+2]##the two limitations i knew i would have to deal with are the very long lag time before it focus-locks ( even in bright light ) , and the unsatisfactory light quality of the built-in flash . 
flash[-2]##the two limitations i knew i would have to deal with are the very long lag time before it focus-locks ( even in bright light ) , and the unsatisfactory light quality of the built-in flash . 
depth[+1]##what makes the focus-lock lag time something i can live with is the extreme depth of field obtainable with these point and shoot digicams at f8 . 
time[+1]##what makes the focus-lock lag time something i can live with is the extreme depth of field obtainable with these point and shoot digicams at f8 . 
battery life[+1]##what makes the focus-lock lag time something i can live with is the extreme depth of field obtainable with these point and shoot digicams at f8 . 
flash[-2]##relative to what i can easily achieve with external flash on my nikon slr , the internal flash on the g3 produces harsh , flat images with ugly hot spots . 
film camera[-2]##relative to what i can easily achieve with external flash on my nikon slr , the internal flash on the g3 produces harsh , flat images with ugly hot spots . 
raw image[-2]##relative to what i can easily achieve with external flash on my nikon slr , the internal flash on the g3 produces harsh , flat images with ugly hot spots . 
external flash hot shoe[+1]##fortunately , the g3 has a hot shoe that can take an external flash , and fortunately for me , i already owned a one of the highest quality external flashes that money can buy : the metz 60 ct-4 . 
flash[+2]##contrary to what ive read elsewhere , the g3 does sync at 1/250 of a second with third-party flashes , just as it does with the dedicated flashes from canon . 
software[-2]##now there is one more complaint i have about the g3 and that is the software that comes with it for processing raw images ( i only shoot in raw image mode and the first thing i did was replace the 32 mbyte cf with a 512 mbyte cf , which gives me 130 raw images , as opposed to 7 ! 
software[-2]##the canon software for raw images does not present you with a raw image at all , but the raw image after it has been processed by all the image-affecting settings in the camera . 
raw image[+2]##now there is one more complaint i have about the g3 and that is the software that comes with it for processing raw images ( i only shoot in raw image mode and the first thing i did was replace the 32 mbyte cf with a 512 mbyte cf , which gives me 130 raw images , as opposed to 7 ! 
raw image[-2]##the canon software for raw images does not present you with a raw image at all , but the raw image after it has been processed by all the image-affecting settings in the camera . 
film camera[-2]##the canon software for raw images does not present you with a raw image at all , but the raw image after it has been processed by all the image-affecting settings in the camera . 
digital camera[-2]##the canon software for raw images does not present you with a raw image at all , but the raw image after it has been processed by all the image-affecting settings in the camera . 
camera[-2]##the canon software for raw images does not present you with a raw image at all , but the raw image after it has been processed by all the image-affecting settings in the camera . 
g3[+3]##what this plug-in reveals is the truly stunning quality of the raw g3 hardware . 
raw image[+3]##what this plug-in reveals is the truly stunning quality of the raw g3 hardware . 
color[+3]##without any tweaking at all , if the exposure is accurate , the colors are as realistic as ive ever seen produced by film , and this is a raw image ! 
raw image[+3]##without any tweaking at all , if the exposure is accurate , the colors are as realistic as ive ever seen produced by film , and this is a raw image ! 
film camera[+3]##without any tweaking at all , if the exposure is accurate , the colors are as realistic as ive ever seen produced by film , and this is a raw image !
digital camera[+3]##without any tweaking at all , if the exposure is accurate , the colors are as realistic as ive ever seen produced by film , and this is a raw image !
camera[+3]##without any tweaking at all , if the exposure is accurate , the colors are as realistic as ive ever seen produced by film , and this is a raw image !
g3[+3]##the adobe camera raw plug-in shows once again that hardware is miles ahead of software . 
raw image[+3]##the adobe camera raw plug-in shows once again that hardware is miles ahead of software . 
digital camera[+3]##the adobe camera raw plug-in shows once again that hardware is miles ahead of software . 
film camera[+3]##the adobe camera raw plug-in shows once again that hardware is miles ahead of software . 
camera[+3]##the adobe camera raw plug-in shows once again that hardware is miles ahead of software . 
software[-2]##the adobe camera raw plug-in shows once again that hardware is miles ahead of software . 
software[-2]##what the g3 raw image software gives you is a fantasy world designed to please the uncritical . 
raw image[-2]##what the g3 raw image software gives you is a fantasy world designed to please the uncritical . 
len[-2]##the lens is visible in the viewfinder when the lens is set to the wide angle , but since i use the lcd most of the time , this is not really much of a bother to me .
use[+2]##the lens is visible in the viewfinder when the lens is set to the wide angle , but since i use the lcd most of the time , this is not really much of a bother to me .
time[+2]##the lens is visible in the viewfinder when the lens is set to the wide angle , but since i use the lcd most of the time , this is not really much of a bother to me .
battery life[+2]##the lens is visible in the viewfinder when the lens is set to the wide angle , but since i use the lcd most of the time , this is not really much of a bother to me .
lcd screen[+2]##the lens is visible in the viewfinder when the lens is set to the wide angle , but since i use the lcd most of the time , this is not really much of a bother to me .
image[+3]##but at least youre starting with the most photorealistic images ive ever seen from a camera . 
raw image[+3]##but at least youre starting with the most photorealistic images ive ever seen from a camera . 
raw image[+3]##i am stunned and amazed at the quality of the raw images i am getting from this g3 ( in conjunction with my professional flash system ) , and can easily put up with the cameras limitations , because ive never seen anything better within its resolution limits . 
camera[+3]##this is the perfect camera for a photo hobbiest who wants to have easy point and shoot ability as well . 
digital camera[+3]##but at least youre starting with the most photorealistic images ive ever seen from a camera . 
film camera[+3]##but at least youre starting with the most photorealistic images ive ever seen from a camera . 
camera[+3]##but at least youre starting with the most photorealistic images ive ever seen from a camera . 
digital camera[+3]##this is the perfect camera for a photo hobbiest who wants to have easy point and shoot ability as well . 
film camera[+3]##this is the perfect camera for a photo hobbiest who wants to have easy point and shoot ability as well . 
battery life[-1]##battery life is the drawback to most digital cameras , to quote k. reeves . 
film camera[+1]##battery life is the drawback to most digital cameras , to quote k. reeves . 
digital camera[+1]##battery life is the drawback to most digital cameras , to quote k. reeves . 
camera[+1]##battery life is the drawback to most digital cameras , to quote k. reeves . 
battery[-1]##battery life is the drawback to most digital cameras , to quote k. reeves . 
battery life[-1]##battery life is the drawback to most digital cameras , to quote k. reeves . 
lcd screen[+1]##battery life is the drawback to most digital cameras , to quote k. reeves . 
manual function[+2]##manual functionality is excellent , downloading pictures is quick and a breeze , and the quality is astounding .
feature[+2]##manual functionality is excellent , downloading pictures is quick and a breeze , and the quality is astounding .
picture quality[+3]##manual functionality is excellent , downloading pictures is quick and a breeze , and the quality is astounding . 
viewfinder[-1]##not perfect ( yes , the viewfinder can get obstructed in instances.but the lcd works well enough in those instances ) , not the cheapest 4.0 mp , but the best 4.0 mp . 
lcd screen[+1]##not perfect ( yes , the viewfinder can get obstructed in instances.but the lcd works well enough in those instances ) , not the cheapest 4.0 mp , but the best 4.0 mp . 
lcd[+2]##not perfect ( yes , the viewfinder can get obstructed in instances.but the lcd works well enough in those instances ) , not the cheapest 4.0 mp , but the best 4.0 mp . 
camera[+3]##not perfect ( yes , the viewfinder can get obstructed in instances.but the lcd works well enough in those instances ) , not the cheapest 4.0 mp , but the best 4.0 mp . 
service[+3]##the service from the supplier was exceptional . 
photo[+3]##having used it for more than a month , i can say that it consistently produces topnotch photos . 
photo[+3]##by cocking the shutter to the halfway position and getting the settings ready to shoot , i was able to produce excellent stopaction photos -- contrary to what other reviewers experienced . 
automode[+2]##the camera is a dream to operate in automode , but also gives tremendous flexibility in aperture priority , shutter priority , and manual modes .
film camera[+2]##the camera is a dream to operate in automode , but also gives tremendous flexibility in aperture priority , shutter priority , and manual modes . 
digital camera[+2]##the camera is a dream to operate in automode , but also gives tremendous flexibility in aperture priority , shutter priority , and manual modes .  
camera[+2]##the camera is a dream to operate in automode , but also gives tremendous flexibility in aperture priority , shutter priority , and manual modes .  
manual mode[+2]##the camera is a dream to operate in automode , but also gives tremendous flexibility in aperture priority , shutter priority , and manual modes . 
viewfinder[-2]##about the only legitimate criticsm from the online reviews is that fact that the lens really does obstruct the viewfinder . 
camera[+3]##i can 't write enough positive things about this great little camera ! 
digital camera[+3]##i can 't write enough positive things about this great little camera ! 
film camera[+3]##i can 't write enough positive things about this great little camera ! 
canon[+3]##but canon never fails to amaze . 
raw format[+2]##1 . the ability to selectively switch to raw format during record review gives you incredible more post-processing flexibility . 
raw image[+2]##1 . the ability to selectively switch to raw format during record review gives you incredible more post-processing flexibility . 
battery[+1]##2 . battery life is over 4.5 hours , compared to about 2.5 hours for the g2 or the 2 hours for most nikons . 
battery life[+1]##2 . battery life is over 4.5 hours , compared to about 2.5 hours for the g2 or the 2 hours for most nikons . 
software[+2]##3 . the remote capture and fileviewer software bundled for photo capture is mind-blowing . 
shape[+1]##4 . the shape of this device is a little squarer , without losing the weight which means better balance and less shaking while clicking . 
light auto correction[+2]##the light auto-correction is awesome . 
picture[+2]##you could take a picture of a stone glinting in the sun and still avoid the shining glaze and get the contours right . 
use[+2]##you could take a picture of a stone glinting in the sun and still avoid the shining glaze and get the contours right . 
feature[+2]##you could take a picture of a stone glinting in the sun and still avoid the shining glaze and get the contours right . 
white offset[+2]##8 . perhaps inspired by the canon 's factory white-correction settings ( which were found lacking and had to be altered by a user before the white edges from buildings etc could be cleaned out ) , the g3 has much sharper white offsets . 
g3[+3]##overall , the g3 delivers what must be considered the best image quality of any current > 4 megapixel digicams , from a detail , tonal balance and color response point of view . 
raw image[+3]##overall , the g3 delivers what must be considered the best image quality of any current > 4 megapixel digicams , from a detail , tonal balance and color response point of view . 
low light focus[-2]##the g3 had problems focusing in low light and would not take the picture when the shutter was pressed but after the shutter had been released a few seconds . 
flash[-2]##the g3 had problems focusing in low light and would not take the picture when the shutter was pressed but after the shutter had been released a few seconds . 
feature[-2]##the g3 had problems focusing in low light and would not take the picture when the shutter was pressed but after the shutter had been released a few seconds .
feature[-3]##got way too many blurry pictures .
picture[-3]##got way too many blurry pictures . 
photo[+3]##4mp , 4x optical zoom , takes absolutely beautiful photos with detail that challenges all of the above 5mp cameras , easy to understand and use ( has a great swivel lcd screen ) , a lot of features and add-on options , comes with great software ( not to be overlooked ) , and last but by far not least , received my fiance 's stamp of approval ( two thumbs up ! ) 
use[+3]##4mp , 4x optical zoom , takes absolutely beautiful photos with detail that challenges all of the above 5mp cameras , easy to understand and use ( has a great swivel lcd screen ) , a lot of features and add-on options , comes with great software ( not to be overlooked ) , and last but by far not least , received my fiance 's stamp of approval ( two thumbs up ! ) 
digital camera[+3]##4mp , 4x optical zoom , takes absolutely beautiful photos with detail that challenges all of the above 5mp cameras , easy to understand and use ( has a great swivel lcd screen ) , a lot of features and add-on options , comes with great software ( not to be overlooked ) , and last but by far not least , received my fiance 's stamp of approval ( two thumbs up ! ) 
film camera[+3]##4mp , 4x optical zoom , takes absolutely beautiful photos with detail that challenges all of the above 5mp cameras , easy to understand and use ( has a great swivel lcd screen ) , a lot of features and add-on options , comes with great software ( not to be overlooked ) , and last but by far not least , received my fiance 's stamp of approval ( two thumbs up ! ) 
camera[+3]##4mp , 4x optical zoom , takes absolutely beautiful photos with detail that challenges all of the above 5mp cameras , easy to understand and use ( has a great swivel lcd screen ) , a lot of features and add-on options , comes with great software ( not to be overlooked ) , and last but by far not least , received my fiance 's stamp of approval ( two thumbs up ! ) 
software[+2]##4mp , 4x optical zoom , takes absolutely beautiful photos with detail that challenges all of the above 5mp cameras , easy to understand and use ( has a great swivel lcd screen ) , a lot of features and add-on options , comes with great software ( not to be overlooked ) , and last but by far not least , received my fiance 's stamp of approval ( two thumbs up ! ) 
lcd screen[+2]##4mp , 4x optical zoom , takes absolutely beautiful photos with detail that challenges all of the above 5mp cameras , easy to understand and use ( has a great swivel lcd screen ) , a lot of features and add-on options , comes with great software ( not to be overlooked ) , and last but by far not least , received my fiance 's stamp of approval ( two thumbs up ! )
feature[+2]##4mp , 4x optical zoom , takes absolutely beautiful photos with detail that challenges all of the above 5mp cameras , easy to understand and use ( has a great swivel lcd screen ) , a lot of features and add-on options , comes with great software ( not to be overlooked ) , and last but by far not least , received my fiance 's stamp of approval ( two thumbs up ! )
camera[+2]##the powershot g3 is a great camera . 
digital camera[+2]##the powershot g3 is a great camera . 
film camera[+2]##the powershot g3 is a great camera . 
powershot g3[+2]##the powershot g3 is a great camera .
photo[+3]##because it can help a so-so photographer take spectacular photos ! 
camera[+2]##4 megapixels is plenty for all but pros , and you will not be disappointed with the results of this camera . 
digital camera[+2]##4 megapixels is plenty for all but pros , and you will not be disappointed with the results of this camera . 
film camera[+2]##4 megapixels is plenty for all but pros , and you will not be disappointed with the results of this camera .
feature[+1]##it 's slightly lighter than the g2 and packed with even more features . 
unresponsiveness[-2]##the catch with the canon g3 camera ( and perhaps all of digital cameras ) is that its unresponsiveness will cause you to miss precious shots . 
camera[-2]##the catch with the canon g3 camera ( and perhaps all of digital cameras ) is that its unresponsiveness will cause you to miss precious shots . 
digital camera[-2]##the catch with the canon g3 camera ( and perhaps all of digital cameras ) is that its unresponsiveness will cause you to miss precious shots . 
lcd screen[-2]##the catch with the canon g3 camera ( and perhaps all of digital cameras ) is that its unresponsiveness will cause you to miss precious shots . 
focus[-2]##it feels slow to focus , and unbearably slow to shoot . 
shoot[-2]##it feels slow to focus , and unbearably slow to shoot . 
g3[-2]##unfortunately , this digital moment-capturing device called the g3 sometimes captures the moment after the one you wanted . 
digital camera[+2]##unfortunately , this digital moment-capturing device called the g3 sometimes captures the moment after the one you wanted . 
lcd screen[+2]##unfortunately , this digital moment-capturing device called the g3 sometimes captures the moment after the one you wanted . 
camera[+3]##this is my first digital camera and i could n't be happier . 
digital camera[+3]##this is my first digital camera and i could n't be happier . 
lcd screen[+3]##this is my first digital camera and i could n't be happier . 
picture quality[+2]##i love the quality of the pictures .  
feature[+2]##i love the quality of the pictures .  
camera[+2]##the canon g3 is perhaps the best 4mp camera out there . 
digital camera[+2]##the canon g3 is perhaps the best 4mp camera out there . 
film camera[+2]##the canon g3 is perhaps the best 4mp camera out there . 
picture[+2]##with canon , you get pictures that appear to be photos , not still camcorder shots . 
feature[+2]##with canon , you get pictures that appear to be photos , not still camcorder shots . 
control[+2]##i love the eos based controls and easy menus . 
menu[+2]##i love the eos based controls and easy menus . 
lens cap[-2]##1 ) the included lens cap is very loose on the camera .
len[-2]##1 ) the included lens cap is very loose on the camera . 
film camera[-2]##1 ) the included lens cap is very loose on the camera . 
digital camera[-2]##1 ) the included lens cap is very loose on the camera . 
camera[-2]##1 ) the included lens cap is very loose on the camera . 
body[-2]##2 ) the body construction - buttons , casing , etc , are too plastic . 
casing[-2]##it had a heavier and more sturdy casing . 
performance[+3]##i bought it for my trip to beunos aires , and also used it at the iguazu falls , and could not have asked for more perfect performance ! 
camera[+3]##this camera is worth every penny , and i highly recommend it ! 
film camera[+3]##this camera is worth every penny , and i highly recommend it ! 
digital camera[+3]##this camera is worth every penny , and i highly recommend it ! 
battery life[+3]##another point of note : the battery life is incredible ! 
battery[+3]##another point of note : the battery life is incredible ! 
camera[+2]##am i ever glad that i decided on this camera ! 
camera[+2]##i 've only had it a week , but so far , everything about this camera is making me happy . 
menu[+2]##very intuitive menus are a big plus on this camera . 
film camera[+2]##am i ever glad that i decided on this camera ! 
film camera[+2]##i 've only had it a week , but so far , everything about this camera is making me happy . 
film camera[+2]##very intuitive menus are a big plus on this camera . 
digital camera[+2]##am i ever glad that i decided on this camera ! 
digital camera[+2]##i 've only had it a week , but so far , everything about this camera is making me happy . 
camera[+2]##very intuitive menus are a big plus on this camera . 
digital camera[+2]##very intuitive menus are a big plus on this camera . 
battery[+2]##the standard battery include with the g3 is a camcorder battery that will allow me to take pictures all day without worrying about charging .
feature[+2]##the standard battery include with the g3 is a camcorder battery that will allow me to take pictures all day without worrying about charging .
battery life[+2]##the standard battery include with the g3 is a camcorder battery that will allow me to take pictures all day without worrying about charging .
time[+2]##the standard battery include with the g3 is a camcorder battery that will allow me to take pictures all day without worrying about charging .  
optical zoom[+3]##the optical zoom is awesome , and the viewfinder reflects the settings of the zoom .
viewfinder[+1]##the optical zoom is awesome , and the viewfinder reflects the settings of the zoom . 
viewfinder[-2]##one little minor flaw with this camera is that the lens is visible in the viewfinder , but does not detract from the image at all . 
raw image[+2]##one little minor flaw with this camera is that the lens is visible in the viewfinder , but does not detract from the image at all . 
len[-2]##one little minor flaw with this camera is that the lens is visible in the viewfinder , but does not detract from the image at all . 
film camera[-2]##one little minor flaw with this camera is that the lens is visible in the viewfinder , but does not detract from the image at all . 
camera[-2]##one little minor flaw with this camera is that the lens is visible in the viewfinder , but does not detract from the image at all . 
digital camera[-2]##one little minor flaw with this camera is that the lens is visible in the viewfinder , but does not detract from the image at all . 
camera[+3]##the best 4 megapixel/4x optical zoom camera available and fairly easy to use . 
optical zoom[+3]##the best 4 megapixel/4x optical zoom camera available and fairly easy to use . 
use[+3]##the best 4 megapixel/4x optical zoom camera available and fairly easy to use . 
camera[+3]##because this camera is beautiful . 
digital camera[+3]##the best 4 megapixel/4x optical zoom camera available and fairly easy to use . 
digital camera[+3]##because this camera is beautiful .
film camera[+3]##the best 4 megapixel/4x optical zoom camera available and fairly easy to use . 
film camera[+3]##because this camera is beautiful .
look[+3]##the g3 looks like a work of art ! 
finish[+3]##its silver magnesium finish is stunning , and the sharp lines and excellent grip are better than any other camera i 've seen . 
film camera[+3]##its silver magnesium finish is stunning , and the sharp lines and excellent grip are better than any other camera i 've seen . 
digital camera[+3]##its silver magnesium finish is stunning , and the sharp lines and excellent grip are better than any other camera i 've seen . 
camera[+3]##its silver magnesium finish is stunning , and the sharp lines and excellent grip are better than any other camera i 've seen . 
viewfinder[-2]##you can see the lens barrel in the view-finder . 
len[-2]##you can see the lens barrel in the view-finder .
tiff format[-2]##( i knew this before hand , and it is not that bad ) there is no tiff format . 
lag[-2]##it seems to me that after the focus and metering are complete there is quite a lag before the shutter ? 
import[+2]##it is very simple to import via iphoto 2 and then move them to photoshop . 
camera[+2]##i am quite happy with the camera . 
manual[+2]##it comes with a clearly written manual and the learning curve is not too too steep . 
digital camera[+2]##i am quite happy with the camera . 
film camera[+2]##i am quite happy with the camera . 
digital camera[+3]##best camera ever . from the image quality , color , function , i can say almost everything . 
raw image[+3]##best camera ever . from the image quality , color , function , i can say almost everything . 
camera[+3]##best camera ever . from the image quality , color , function , i can say almost everything . 
film camera[+3]##best camera ever . from the image quality , color , function , i can say almost everything . 
stitch picture[+2]##this camera has a cool stitch pictures feature , to find out more just log on to canon 's website . 
film camera[+2]##this camera has a cool stitch pictures feature , to find out more just log on to canon 's website . 
camera[+2]##this camera has a cool stitch pictures feature , to find out more just log on to canon 's website . 
digital camera[+2]##this camera has a cool stitch pictures feature , to find out more just log on to canon 's website . 
feature[+2]##this camera has a cool stitch pictures feature , to find out more just log on to canon 's website . 
picture[+2]##first and foremost , it will take better pic 's than most film camera 's . 
camera[+2]##this camera has none of these flaws and will be something you 'll use all the time . 
battery life[+2]##this camera has none of these flaws and will be something you 'll use all the time . 
use[+2]##this camera has none of these flaws and will be something you 'll use all the time . 
time[+2]##this camera has none of these flaws and will be something you 'll use all the time . 
film camera[+2]##first and foremost , it will take better pic 's than most film camera 's . 
film camera[+2]##this camera has none of these flaws and will be something you 'll use all the time . 
digital camera[+2]##first and foremost , it will take better pic 's than most film camera 's . 
camera[+2]##first and foremost , it will take better pic 's than most film camera 's . 
digital camera[+2]##this camera has none of these flaws and will be something you 'll use all the time . 
display[+2]##also , the display is hinged and it can be placed in a myriad of positions , or to protect it against any damage . 
lcd screen[+2]##also , the display is hinged and it can be placed in a myriad of positions , or to protect it against any damage . 
compactflash[-2]##one bad thing is that it comes with a pitiful 32mb compactflash card , and for most purposes , it is not enough . 
noise[+2]##another good thing is that this camera seems to introduce much less noise in dark places than others i 've seen . 
camera[+2]##i have owned this camera for a short time and would n't give it up for anything . 
time[-2]##i have owned this camera for a short time and would n't give it up for anything . 
battery life[-2]##i have owned this camera for a short time and would n't give it up for anything . 
camera[+2]##it surpasses my greatest expectations in a 4mp camera .. 
film camera[+2]##another good thing is that this camera seems to introduce much less noise in dark places than others i 've seen . 
film camera[+2]##i have owned this camera for a short time and would n't give it up for anything . 
film camera[+2]##it surpasses my greatest expectations in a 4mp camera .. 
digital camera[+2]##another good thing is that this camera seems to introduce much less noise in dark places than others i 've seen . 
digital camera[+2]##i have owned this camera for a short time and would n't give it up for anything . 
digital camera[+2]##it surpasses my greatest expectations in a 4mp camera .. 
camera[+2]##another good thing is that this camera seems to introduce much less noise in dark places than others i 've seen . 
use[+1]##in general it is easy to use and well laid out . 
use[+3]##it makes up for this by being extremely easy to use with well laid out controls that can be learned quickly . 
control[+2]##it makes up for this by being extremely easy to use with well laid out controls that can be learned quickly . 
feature[+2]##the g3 has most if not all of the features that you would want from a semi-pro / pro slr with a good range of manual options for those who know something about photography . 
auto mode[+1]##in the hands of someone who does n't , it will yield good results on idiot program / auto mode . 
memory card[-2]##the included memory card is too small . 
made[-2]##it is made of plastic . 
len[-1]##the zoom lens unit feels fragile and it is worth buying a good camera bag if you are going put to carry it round a lot . 
battery life[-1]##the zoom lens unit feels fragile and it is worth buying a good camera bag if you are going put to carry it round a lot . 
digital camera[-1]##the zoom lens unit feels fragile and it is worth buying a good camera bag if you are going put to carry it round a lot . 
film camera[-1]##the zoom lens unit feels fragile and it is worth buying a good camera bag if you are going put to carry it round a lot . 
camera[-1]##the zoom lens unit feels fragile and it is worth buying a good camera bag if you are going put to carry it round a lot . 
lever[-1]##the function lever - the one which switches between capture and view mode feels fragile . 
flash[-1]##flash - as with all built-in flashes in small cameras , you get overilluminated main subjects with depth being lost . 
strap[-2]##the strap is horrible and gets in the way of parts of the camera you need access to . 
camera[+2]##the functionality on this camera is mind-blowing .
film camera[-1]##flash - as with all built-in flashes in small cameras , you get overilluminated main subjects with depth being lost . 
film camera[-2]##the strap is horrible and gets in the way of parts of the camera you need access to . 
camera[-1]##flash - as with all built-in flashes in small cameras , you get overilluminated main subjects with depth being lost . 
camera[-2]##the strap is horrible and gets in the way of parts of the camera you need access to . 
film camera[+2]##the functionality on this camera is mind-blowing . 
digital camera[-1]##flash - as with all built-in flashes in small cameras , you get overilluminated main subjects with depth being lost . 
digital camera[-2]##the strap is horrible and gets in the way of parts of the camera you need access to . 
digital camera[+2]##the functionality on this camera is mind-blowing .  
option[+1]##canon have packed a lot in here and the options and controls are easy to use and logically laid out . 
control[+1]##canon have packed a lot in here and the options and controls are easy to use and logically laid out . 
use[+1]##canon have packed a lot in here and the options and controls are easy to use and logically laid out . 
learning[+1]##learning how to use it will not take very long . 
use[-1]##learning how to use it will not take very long . 
image quality[+3]##the image quality is excellent . 
raw image[+3]##the image quality is excellent . 
function[+1]##range of functions - as indicated above - it has something for everyone : point and shoot power plus advanced functions for those who are serious about photography . 
camera[+2]##this is by far the finest camera in its price and category i have ever used . 
film camera[+2]##this is by far the finest camera in its price and category i have ever used . 
digital camera[+2]##this is by far the finest camera in its price and category i have ever used . 
macro[+2]##the macro works great for medical photographs and the auto mode is terrific for point and shoot . 
photo[+2]##the macro works great for medical photographs and the auto mode is terrific for point and shoot . 
auto mode[+2]##the macro works great for medical photographs and the auto mode is terrific for point and shoot . 
camera[+2]##this camera is closest to perfect than any other digicam that is 4-5 megapixel . 
film camera[+2]##this camera is closest to perfect than any other digicam that is 4-5 megapixel . 
digital camera[+2]##this camera is closest to perfect than any other digicam that is 4-5 megapixel . 
4mp resolution[+1]##i 'm glad canon decided to keep the 4mp resolution and improved upon it with new technology ; 
distortion[-1]##yes there is a corner lens barrel distortion ( i do n't like it too but no harm done since i always use the camea lcd screen to see exactly what i 'm going to get ) in the viewfinder when you do n't zoom ( when you zoom the lens distortion goes away ) , canon knows this and engineered it that way to minimize the parallax phenomenon ; that is what lmost exactly ot the picture . 
use[+1]##yes there is a corner lens barrel distortion ( i do n't like it too but no harm done since i always use the camea lcd screen to see exactly what i 'm going to get ) in the viewfinder when you do n't zoom ( when you zoom the lens distortion goes away ) , canon knows this and engineered it that way to minimize the parallax phenomenon ; that is what lmost exactly ot the picture . 
feature[+1]##yes there is a corner lens barrel distortion ( i do n't like it too but no harm done since i always use the camea lcd screen to see exactly what i 'm going to get ) in the viewfinder when you do n't zoom ( when you zoom the lens distortion goes away ) , canon knows this and engineered it that way to minimize the parallax phenomenon ; that is what lmost exactly ot the picture . 
len[-1]##yes there is a corner lens barrel distortion ( i do n't like it too but no harm done since i always use the camea lcd screen to see exactly what i 'm going to get ) in the viewfinder when you do n't zoom ( when you zoom the lens distortion goes away ) , canon knows this and engineered it that way to minimize the parallax phenomenon ; that is what lmost exactly ot the picture . 
optical zoom[+1]##yes there is a corner lens barrel distortion ( i do n't like it too but no harm done since i always use the camea lcd screen to see exactly what i 'm going to get ) in the viewfinder when you do n't zoom ( when you zoom the lens distortion goes away ) , canon knows this and engineered it that way to minimize the parallax phenomenon ; that is what lmost exactly ot the picture . 
lcd screen[+1]##yes there is a corner lens barrel distortion ( i do n't like it too but no harm done since i always use the camea lcd screen to see exactly what i 'm going to get ) in the viewfinder when you do n't zoom ( when you zoom the lens distortion goes away ) , canon knows this and engineered it that way to minimize the parallax phenomenon ; that is what lmost exactly ot the picture . 
shot[+2]##in terms of the shots taken , this camera is insanely great ! 
digital camera[+2]##in terms of the shots taken , this camera is insanely great ! 
film camera[+2]##in terms of the shots taken , this camera is insanely great ! 
camera[+2]##in terms of the shots taken , this camera is insanely great ! 
picture[+3]##the pictures are fabulous and their is a ( short ) learning curve to it ; there are tons of features i have n't even gotten to . 
learning curve[+1]##the pictures are fabulous and their is a ( short ) learning curve to it ; there are tons of features i have n't even gotten to . 
feature[+1]##the pictures are fabulous and their is a ( short ) learning curve to it ; there are tons of features i have n't even gotten to . 
picture quality[+2]##i 've been pleased with the picture quality and durability in snow , car , boat and wind . 
feature[+2]##i 've been pleased with the picture quality and durability in snow , car , boat and wind . 
camera[+2]##the camera 's a work of art / science -- that 's understood . 
film camera[+2]##the camera 's a work of art / science -- that 's understood . 
digital camera[+2]##the camera 's a work of art / science -- that 's understood . 
picture[+2]##it takes great pictures , operates quickly , and feels solid . 
film camera[+2]##it takes great pictures , operates quickly , and feels solid . 
feature[+2]##it takes great pictures , operates quickly , and feels solid . 
feel[+1]##it takes great pictures , operates quickly , and feels solid . 
lcd screen[+2]##to address two previous somewhat negative reviews : ( 1 ) yes , the lens barrel does obstruct part of the lower left corner in the lens viewfinder ; however , the lcd viewfinder is rather stunning and i find myself rarely using the lens viewfinder . 
viewfinder[-2]##to address two previous somewhat negative reviews : ( 1 ) yes , the lens barrel does obstruct part of the lower left corner in the lens viewfinder ; however , the lcd viewfinder is rather stunning and i find myself rarely using the lens viewfinder . 
design[-3]##this camera has a major design flaw . 
digital camera[+3]##this camera has a major design flaw . 
film camera[+3]##this camera has a major design flaw . 
camera[+3]##this camera has a major design flaw . 
viewfinder[-2]##when you look through the viewfinder ( not the lcd ) the bottom left corner of the picture ( about 15 % ) is blocked by the lens . 
feature[+2]##when you look through the viewfinder ( not the lcd ) the bottom left corner of the picture ( about 15 % ) is blocked by the lens . 
lcd screen[+2]##when you look through the viewfinder ( not the lcd ) the bottom left corner of the picture ( about 15 % ) is blocked by the lens . 
len[-2]##when you look through the viewfinder ( not the lcd ) the bottom left corner of the picture ( about 15 % ) is blocked by the lens . 
camera[+2]##everything else about the camera is great . 
camera[+2]##if you strictly use the lcd and not the view finder , i highly recommend the camera . 
use[+2]##if you strictly use the lcd and not the view finder , i highly recommend the camera . 
digital camera[+2]##everything else about the camera is great . 
digital camera[+2]##if you strictly use the lcd and not the view finder , i highly recommend the camera . 
lcd screen[+2]##if you strictly use the lcd and not the view finder , i highly recommend the camera . 
film camera[+2]##everything else about the camera is great . 
film camera[+2]##if you strictly use the lcd and not the view finder , i highly recommend the camera . 
len[+2]##the larger lens of the g3 gives better picture quality in low light , and the 4-times optical zooms gets you just that much closer .
feature[+2]##the larger lens of the g3 gives better picture quality in low light , and the 4-times optical zooms gets you just that much closer .
time[+2]##the larger lens of the g3 gives better picture quality in low light , and the 4-times optical zooms gets you just that much closer .
battery life[+2]##the larger lens of the g3 gives better picture quality in low light , and the 4-times optical zooms gets you just that much closer .
optical zoom[+1]##the larger lens of the g3 gives better picture quality in low light , and the 4-times optical zooms gets you just that much closer . 
lcd screen[+2]##the moveable lcd screen is great . 
remote[+2]##the tiny ( postage-stamp sized ) remote unit is wonderful : not only does it trigger the shutter , it can also be used to zoom and review pictures . 
battery life[+2]##the tiny ( postage-stamp sized ) remote unit is wonderful : not only does it trigger the shutter , it can also be used to zoom and review pictures . 
feature[+2]##the tiny ( postage-stamp sized ) remote unit is wonderful : not only does it trigger the shutter , it can also be used to zoom and review pictures . 
optical zoom[+2]##the tiny ( postage-stamp sized ) remote unit is wonderful : not only does it trigger the shutter , it can also be used to zoom and review pictures . 
hot shoe flash[+1]##the hot shoe flash attachment allowed me to buy and use a sophisticated flash unit : 
battery life[+1]##the hot shoe flash attachment allowed me to buy and use a sophisticated flash unit : 
use[+1]##the hot shoe flash attachment allowed me to buy and use a sophisticated flash unit : 
battery[+2]##i needed three batteries to keep myself going with the s330 , but the battery in the g3 is a real powerhouse : 
battery[+1]##the g3 has a different type of battery charging system from the smaller canon cameras : the battery needs to be charged while in the camera but the charging system also enables you to use the camera while plugged in without running down the battery . 
use[+1]##the g3 has a different type of battery charging system from the smaller canon cameras : the battery needs to be charged while in the camera but the charging system also enables you to use the camera while plugged in without running down the battery . 
battery life[+2]##i needed three batteries to keep myself going with the s330 , but the battery in the g3 is a real powerhouse : 
battery life[+1]##the g3 has a different type of battery charging system from the smaller canon cameras : the battery needs to be charged while in the camera but the charging system also enables you to use the camera while plugged in without running down the battery . 
camera[+1]##the g3 has a different type of battery charging system from the smaller canon cameras : the battery needs to be charged while in the camera but the charging system also enables you to use the camera while plugged in without running down the battery . 
digital camera[+1]##the g3 has a different type of battery charging system from the smaller canon cameras : the battery needs to be charged while in the camera but the charging system also enables you to use the camera while plugged in without running down the battery . 
film camera[+1]##the g3 has a different type of battery charging system from the smaller canon cameras : the battery needs to be charged while in the camera but the charging system also enables you to use the camera while plugged in without running down the battery . 
battery charging system[+1]##the g3 has a different type of battery charging system from the smaller canon cameras : the battery needs to be charged while in the camera but the charging system also enables you to use the camera while plugged in without running down the battery . 
manual[+1]##i have yet to try using all of the adjustment options : shutter priority , aperature priority , light metering adjustments , etc. , but all controls are well thought out and and the manual is relatively clear . 
highlight[-1]##i 've been bothered by blown-out highlights on the s330 , and the g3 seems to do only slightly better . 
no-off button[-2]##the on-off button feels somewhat flimsy , and has an awkward , tiny little lock-out button that needs to be depressed to turn on the camera . 
digital camera[+2]##the on-off button feels somewhat flimsy , and has an awkward , tiny little lock-out button that needs to be depressed to turn on the camera .
film camera[+2]##the on-off button feels somewhat flimsy , and has an awkward , tiny little lock-out button that needs to be depressed to turn on the camera .
camera[+2]##the on-off button feels somewhat flimsy , and has an awkward , tiny little lock-out button that needs to be depressed to turn on the camera .
body[-2]##and the body / construction in general has quite a bit of plastic , a disappointment after the stainless steel heft of the s330 . 
download[+1]##i was worried that 4 megapixel photos would download more slowly , but there 's no difference in working with the files . 
camera[+3]##i 've now had the camera for two months and i 'm even more pleased with it . 
film camera[+3]##i 've now had the camera for two months and i 'm even more pleased with it . 
digital camera[+3]##i 've now had the camera for two months and i 'm even more pleased with it . 
camera[+3]##very comfortable camera , easy to use , and the best digital photos you 're going to get at this price . 
lcd screen[+3]##very comfortable camera , easy to use , and the best digital photos you 're going to get at this price . 
digital camera[+3]##very comfortable camera , easy to use , and the best digital photos you 're going to get at this price . 
film camera[+3]##very comfortable camera , easy to use , and the best digital photos you 're going to get at this price . 
use[+1]##very comfortable camera , easy to use , and the best digital photos you 're going to get at this price . 
photo[+3]##very comfortable camera , easy to use , and the best digital photos you 're going to get at this price . 
g3[+2]##i 've been using the g3 for about six weeks and it has proven itself to be all that it 's advertised . 
camera[+3]##all-in-all , i believe this is arguably the best non-slr digital camera on the market . 
lcd screen[+3]##all-in-all , i believe this is arguably the best non-slr digital camera on the market . 
digital camera[+3]##all-in-all , i believe this is arguably the best non-slr digital camera on the market . 
film camera[+3]##all-in-all , i believe this is arguably the best non-slr digital camera on the market . 
optic[+2]##canon 's optics are better and i believe their processing algorithms are also better . 
digital camera[+3]##simply , the canon g3 is the best digital camera out there today at this price point . 
lcd screen[+3]##simply , the canon g3 is the best digital camera out there today at this price point . 
camera[+3]##simply , the canon g3 is the best digital camera out there today at this price point . 
film camera[+3]##simply , the canon g3 is the best digital camera out there today at this price point . 
battery life[+2]##the battery life of this camera is twice that of the nikon 5000 and is better than anything else i 've seen . 
battery[+2]##the battery life of this camera is twice that of the nikon 5000 and is better than anything else i 've seen . 
camera[+2]##the battery life of this camera is twice that of the nikon 5000 and is better than anything else i 've seen . 
digital camera[+2]##the battery life of this camera is twice that of the nikon 5000 and is better than anything else i 've seen . 
film camera[+2]##the battery life of this camera is twice that of the nikon 5000 and is better than anything else i 've seen . 
look[-2]##the only minor nits i have with the camera are it is fairly boxy looking , it needs a wrist strap instead of a neck strap , and it is a bit slow between shots . 
film camera[+2]##the only minor nits i have with the camera are it is fairly boxy looking , it needs a wrist strap instead of a neck strap , and it is a bit slow between shots . 
digital camera[+2]##the only minor nits i have with the camera are it is fairly boxy looking , it needs a wrist strap instead of a neck strap , and it is a bit slow between shots . 
camera[+2]##the only minor nits i have with the camera are it is fairly boxy looking , it needs a wrist strap instead of a neck strap , and it is a bit slow between shots . 
camera[+3]##even with these shortcomings , i still think it is the best digital camera available under $ 1200 . 
lcd screen[+3]##even with these shortcomings , i still think it is the best digital camera available under $ 1200 . 
camera[+3]##definetely a great camera . 
digital camera[+3]##even with these shortcomings , i still think it is the best digital camera available under $ 1200 . 
digital camera[+3]##definetely a great camera . 
film camera[+3]##even with these shortcomings , i still think it is the best digital camera available under $ 1200 . 
film camera[+3]##definetely a great camera . 
quality[+2]##proven canon built quality and lens .
len[+2]##proven canon built quality and lens . 
feel[+2]##feels solid in hand . 
film camera[+2]##feels solid in hand . 
weight[-1]##rather heavy for point and shoot but a great camera for semi pros .
camera[+2]##rather heavy for point and shoot but a great camera for semi pros . 
digital camera[+2]##rather heavy for point and shoot but a great camera for semi pros .
film camera[+2]##rather heavy for point and shoot but a great camera for semi pros .
