# Supplementary material for: The impact of semantics on aspect level opinion mining
Source: PeerJ Comput Sci. 2021 Jun 18;7:e558. doi: 10.7717/peerj-cs.558 (PMC8237320; doi:10.7717/peerj-cs.558)
Supplement: Supplemental Information 1 [file peerj-cs-07-558-s001.zip › code/code.py]

'''
Created on Feb 27, 2021

@author: lenovo
'''
import codecs
import math
from textblob import TextBlob as tb
import json
import nltk
import inflection
from nltk.corpus import wordnet,stopwords
from nltk.tokenize import word_tokenize,sent_tokenize
from nltk import pos_tag,ne_chunk
import re
from nltk.chunk.regexp import *
from itertools import product
import numpy as np
import matplotlib.pyplot as plt
from nltk.corpus import sentiwordnet as swn
from nltk import ngrams
#@@@@@@@@@@@@@@@@@@@@@@@@@@@@@@@@@@@@@@@@
negativeWordSet = {"don't","never", "nothing", "nowhere", "noone", "none", "not",
                  "hasn't","hadn't","can't","couldn't","shouldn't","won't","n't"
                  "wouldn't","don't","doesn't","didn't","isn't","aren't","ain't","no","'t","wont","does n't"}
def pos_neg_wrds():#this function returns two lists of the most popular positive and negative sentiments
    pos_sentiments=[]
    neg_sentiments=[]
    pos_f=open("E:/shoghl master/positive-words.txt", "r")
    for p in pos_f:
        pos_sentiments.append(p) 
    neg_f=open("E:/shoghl master/negative-words.txt", "r")  
    for n in neg_f:
        neg_sentiments.append(n) 
    return neg_sentiments,pos_sentiments

neg_sentiments,pos_sentiments=pos_neg_wrds()
class Aspect_Reviews_classes:
    def __init__(self):
        self.Pos_reviews=[]
        self.Neg_reviews=[]
#@@@@@@@@@@@@@@@@@@@@@@@@@@@@@@@@@@@@@@@
def tf(word, blob):# this function returns the frequency of a particular word
    return blob.words.count(word) 
#@@@@@@@@@@@@@@@@@@@@@@@@@@@@@@@@@@@@@@@@@@
def get_tag(opinion_wrd):# this function is to get part of speech tag of a particular word input: word, output: POS tag
    lst=nltk.tag.pos_tag([opinion_wrd])
    tag=""
    for i, j in lst:
        tag=j
    return tag
#@@@@@@@@@@@@@@@@@@@@@@@@@@@@@@@@@@@@@@@@@@
def hasNumber(str): # this function checks if the word containing a number or not input: word, output: true or false
  return bool(re.search(r'\d', str))
def get_orientation(opn_wrd):# this function returns the orientation of an opinion word using sentiwordnet input: opinion word, output: label (+ve, -ve)
    if(opn_wrd[:2]=="un"):   
        lst=list(swn.senti_synsets(opn_wrd[2:len(opn_wrd)]))
        neg=[]
        pos=[]
        if(len(lst)!=0):
            for s in lst:
                neg.append(s.neg_score())
                pos.append(s.pos_score())
            if(max(neg)>max(pos)):
                return '+'
            elif(max(neg)<max(pos)):
                return '-'
            elif(max(neg)==max(pos)):
                return '='
    else:
        lst=list(swn.senti_synsets(opn_wrd))
        neg=[]
        pos=[]
        if(len(lst)!=0):
            for s in lst:
                neg.append(s.neg_score())
                pos.append(s.pos_score())
            if(max(neg)>max(pos)):
                return '-'
            elif(max(neg)<max(pos)):
                return '+'
            else:
                return '='

class wrd_details:
    def __init__(self):
        self.synm_prt1=""
        self.synm_prt2=""
        self.hypr_prt1=""
        self.hypr_prt2=""
        self.hypo_prt1=""
        self.hypo_prt2=""
class tagss:
    def __init__(self):
        self.prt1=""
        self.prt2=""
class aspecty:
    def __init__(self):
        self.syn=""
        self.hypr=""
        self.hypo=""
class dataSet_Reviews:
    def __init__(self):
        self.review=""
        self.pol=""

class Aspet_Table828:
    def __init__(self):
        self.upper=""
        self.synm=""
        self.lwr=""

def get_tagy(opinion_wrd,sentce): # this function returns the POS tag of the opinion word in a sentence input: opinion word & sentence, output: POS tag of the opinion word
    wrds=sentce.split()
    words2=[]
    words2=nltk.word_tokenize(sentce)
    tagged_words=[]
    tagged_words=nltk.pos_tag(words2)
    ind=-1
    if(opinion_wrd in wrds):
        ind=wrds.index(opinion_wrd)
    if(ind!=-1):
        return tagged_words[ind][1]
    else:
        return "error"

def get_polarity_nouns(reviews,noun_aspects): # this function is to classify the reviews according to the exact noun aspects input: reviews and list of exact noun aspects output:dictionary of classified reviews
   
    found_neg=False
    aspect_table={}
    
    for aspect in noun_aspects:
        aspect_arrs=Aspect_Reviews_classes()
        for r in reviews:
          neg_lst=[]
          pos_lst=[]
          rev=""
          rev=r
          sentnce=""
          if(rev.find(aspect)!=-1)or (rev.find(inflection.pluralize(aspect))!=-1):
            sentences=rev.split(",")
            for sent in sentences:
                aspect_opnions=[]
                wreds=sent.split(" ")
                if(aspect in wreds) or (inflection.pluralize(aspect) in wreds):
                  sentnce=sent.lower()
                  revv=test(sent).lower()
                  r_wrds=remove_stop_words(revv)
                    
                  if (len(r_wrds)==2):
                    bigrams = ngrams(r_wrds, 2)
                    for i,j in bigrams:
                        if(i==aspect)or(i==inflection.pluralize(aspect)):
                            tag=get_tag22(j)
                            if (tag in ['JJ', 'JJR', 'JJS', 'RB', 'RBR', 'RBS','VBG','VB','VBP','VBZ','VBN','VBD','IN']):
                                if(j not in aspect_opnions):
                                    aspect_opnions.append(j)
                            elif(tag=='NN')or (tag=='NNS'):
                                r=get_orientation(j)
                                if(r!='='):
                                    if(j not in aspect_opnions):
                                        aspect_opnions.append(j)
                        elif(j==aspect)or(j==inflection.pluralize(aspect)):
                            tag=get_tag22(i)
                            if (tag in ['JJ', 'JJR', 'JJS', 'RB', 'RBR', 'RBS','VBG','VB','VBP','VBZ','VBN','VBD','IN']):
                                if(i not in aspect_opnions):
                                    aspect_opnions.append(i)
                            elif(tag=='NN') or (tag=='NNS'):
                                r=get_orientation(i)
                                if(r!='='):
                                    if(i not in aspect_opnions):
                                        aspect_opnions.append(i)
                
                  elif(len(r_wrds)>2):
                    Tgrams = ngrams(r_wrds, 3)
                    for a,b,c in Tgrams:
                        if(a==aspect)or(a==inflection.pluralize(aspect)):
                            tag=get_tag22(b)
                            if (tag in ['JJ', 'JJR', 'JJS', 'RB', 'RBR', 'RBS','VBG','VB','VBP','VBZ','VBN','VBD','IN']):
                                if(get_tag22(c)!='NN')or (get_tag22(c)!='NNS') or (get_tag22(c)!='NP') :
                                    orr=get_orientation(b)
                                    if(orr!='='):
                                        if(b not in aspect_opnions):
                                            aspect_opnions.append(b)
                                if( (get_tag22(c)) in ['JJ', 'JJR', 'JJS', 'RB', 'RBR', 'RBS','VBG','VB','VBP','VBZ','VBN','VBD','IN']):
                                    orr=get_orientation(c)
                                    if(orr!='='):
                                        if(c not in aspect_opnions):
                                            aspect_opnions.append(c) 
                                elif(get_tag22(c)=='NN') or (get_tag22(c)=='NNS'):
                                    orr=get_orientation(c)
                                    if(orr!='='):
                                        if(c not in aspect_opnions):
                                            aspect_opnions.append(c)      
                        elif(b==aspect)or(b==inflection.pluralize(aspect)):
                            tag=get_tag22(a)
                            if (tag in ['JJ', 'JJR', 'JJS', 'RB', 'RBR', 'RBS','VBG','VB','VBP','VBZ','VBN','VBD','IN']):
                                if(get_tag22(c)!='NN')or (get_tag22(c)!='NNS') or (get_tag22(c)!='NP'):
                                    orr=get_orientation(a)
                                    if(orr!='='):
                                        if(a not in aspect_opnions):
                                            aspect_opnions.append(a)
                                elif(get_tag22(c)=='NN')or (get_tag22(c)=='NNS') or (get_tag22(c)=='NP') and (rev.find('and')!=-1)or(rev.find('AND')!=-1):
                                    andd='and'.lower()
                                    rt=(sent.lower()).split()
                                    if((rt.index(c)-rt.index(andd))==1):
                                        if(a not in aspect_opnions):
                                            aspect_opnions.append(a)
                                elif(get_tag22(c)=='NN')or (get_tag22(c)=='NNS'):
                                    orr=get_orientation(c)
                                    if(orr!='='):
                                        if(c not in aspect_opnions):
                                            aspect_opnions.append(c)
                        elif(c==aspect)or(c==inflection.pluralize(aspect)):
                            tag=get_tag22(a)
                            if (tag in ['JJ', 'JJR', 'JJS', 'RB', 'RBR', 'RBS','VBG','VB','VBP','VBZ','VBN','VBD','IN']):
                                if(get_tag22(b)!='NN')or (get_tag22(b)!='NNS') or (get_tag22(b)!='NP'):
                                    orr=get_orientation(a)
                                    if(orr!='='):
                                        if(a not in aspect_opnions):
                                            aspect_opnions.append(a)
                                elif(get_tag22(b)=='NN')or (get_tag22(b)=='NNS'):
                                    orr=get_orientation(b)
                                    if(orr!='='):
                                        if(b not in aspect_opnions):
                                            aspect_opnions.append(b)
                        if(a==aspect)or(a==inflection.pluralize(aspect)):
                            tag=get_tag22(c)
                            if (tag in ['JJ', 'JJR', 'JJS', 'RB', 'RBR', 'RBS','VBG','VB','VBP','VBZ','VBN','VBD','IN']):
                                if(get_tag22(b)!='NN') or (get_tag22(b)!='NNS') or (get_tag22(b)!='NP'):
                                    orr=get_orientation(c)
                                    if(orr!='='):
                                        if(c not in aspect_opnions):
                                            aspect_opnions.append(c)
                                elif(get_tag22(b)=='NN') or (get_tag22(b)=='NNS'):
                                    orr=get_orientation(b)
                                    if(orr!='='):
                                        if(b not in aspect_opnions):
                                            aspect_opnions.append(b)
                        if(b==aspect)or(b==inflection.pluralize(aspect)):
                            tag=get_tag22(c)
                            if (tag in ['JJ', 'JJR', 'JJS', 'RB', 'RBR', 'RBS','VBG','VB','VBP','VBZ','VBN','VBD','IN']):
                                if(get_tag22(a)!='NN') or (get_tag22(a)!='NNS') or (get_tag22(a)!='NP'):
                                    orr=get_orientation(c)
                                    if(orr!='='):
                                        if(c not in aspect_opnions):
                                            aspect_opnions.append(c)
                                elif(get_tag22(a)=='NN')or (get_tag22(a)=='NNS'):
                                    orr=get_orientation(a)
                                    if(orr!='='):
                                        if(a not in aspect_opnions):
                                            aspect_opnions.append(a)
                        if(c==aspect)or(c==inflection.pluralize(aspect)):
                            tag=get_tag22(b)
                            if (tag in ['JJ', 'JJR', 'JJS', 'RB', 'RBR', 'RBS','VBG','VB','VBP','VBZ','VBN','VBD','IN']):
                                if(get_tag22(a)!='NN') or (get_tag22(a)!='NNS') or (get_tag22(a)!='NP'):
                                    orr=get_orientation(b)
                                    if(orr!='='):
                                        if(b not in aspect_opnions):
                                            aspect_opnions.append(b)
                                elif(get_tag22(a)=='NN') or (get_tag22(a)=='NNS'):
                                    orr=get_orientation(a)
                                    if(orr!='='):
                                        if(a not in aspect_opnions):
                                            aspect_opnions.append(a)  
                       
                       
                  if(len(aspect_opnions)==1):
                    polarity= get_orientation(aspect_opnions[0])
                    rev1=sent.lower()
                    rev_words=rev1.split()
                    postv=False
                    negtv=False
                    if(polarity=='+'):
                     for p in pos_sentiments:
                            if(p.strip() in rev_words) :
                                postv=True
                                break
                    elif(polarity=='-'):
                        for n in neg_sentiments:
                                if(n.strip() in rev_words) :
                                    negtv=True
                                    break
                    exist=False
                    if((polarity=='+')and (postv==True)) or ((polarity!='+')and (postv==True)):
                        
                        for i in rev_words:
                            for j in negativeWordSet:
                                if(i==j):
                                    found_neg=True
                                    neg_word=j
                                    exist=True
                                    break
                                else:
                                    found_neg=False
                            if(exist==True):
                                break
                        if(found_neg==False):
                                pos_lst.append(rev)
                        elif(found_neg==True):
                                if(rev_words.index(neg_word)<rev_words.index(aspect_opnions[0])):
                                    if(neg_word=="not"):
                                        if("only" in rev_words)and(((rev_words.index("only"))-(rev_words.index("not")))==1):
                                                  pos_lst.append(rev)
                                        else:

                                                    neg_lst.append(rev)
                                        
                                    else:
                                      
                                                neg_lst.append(rev)

                                elif(rev_words.index(neg_word)>rev_words.index(aspect_opnions[0])):

                                            pos_lst.append(rev)
                    elif((polarity=='-')and (negtv==True)) or ((polarity!='-')and (negtv==True)):
                            
                            for i in rev_words:
                                for j in negativeWordSet:
                                    if(i==j):
                                        found_neg=True
                                        neg_word=j
                                        exist=True
                                        break
                                    else:
                                        found_neg=False
                                if(exist==True):
                                    break
                            if(found_neg==False):

                                            neg_lst.append(rev)

                            elif(found_neg==True):
                                if(rev_words.index(neg_word)<rev_words.index(aspect_opnions[0])):
                                    if(neg_word=="not"):
                                        if("only" in rev_words)and(((rev_words.index("only"))-(rev_words.index("not")))==1):
                                                    neg_lst.append(rev)

                                        else:                                                
                                                    pos_lst.append(rev)
                                    else:
                                  
                                                    pos_lst.append(rev)
                                                                
                                elif(rev_words.index(neg_word)>rev_words.index(aspect_opnions[0])):
                                  
                                        neg_lst.append(rev)
                                                                                      
                    elif(polarity=='=')and (postv==True):

                                pos_lst.append(rev)
                                    
                    elif (polarity=='=')and (negtv==True):
                                        neg_lst.append(rev)
                                            
                  elif(len(aspect_opnions)>1):
                    c_pos=0
                    c_neg=0
                    for op in aspect_opnions:
                        pol=get_orientation(op)  
                        rev1=sent.lower()
                        rev_words=rev1.split()
                        postv=False
                        negtv=False
                        if(pol=='+'):
                            for p in pos_sentiments:
                                if(p.strip() in rev_words) :
                                    postv=True
                                    break
                        elif(pol=='-'):
                            for n in neg_sentiments:
                                if(n.strip() in rev_words) :
                                    negtv=True
                                    break
                        
                        exist=False
                        if((pol=='+')and (postv==True)) or ((pol!='+')and (postv==True)):

                            for i in rev_words:
                                for j in negativeWordSet:
                                    if(i==j):
                                        found_neg=True
                                        neg_word=j
                                        exist=True
                                        break
                                    else:
                                        found_neg=False
                                if(exist==True):
                                    break
                            if(found_neg==False):
                                c_pos+=1
                            elif(found_neg==True):
                               if(op in rev_words): 
                                if(rev_words.index(neg_word)<rev_words.index(op)):
                                    if(neg_word=="not"):
                                        if("only" in rev_words)and(((rev_words.index("only"))-(rev_words.index("not")))==1):
                                            c_pos+=1
                                        else:
                                            c_neg+=1
                                    else:
                                        c_neg+=1
                                elif(rev_words.index(neg_word)>rev_words.index(op)):
                                    c_pos+=1
                        elif((pol=='-')and (negtv==True)) or ((pol!='-')and (negtv==True)):
                            for i in rev_words:
                                for j in negativeWordSet:
                                    if(i==j):
                                        found_neg=True
                                        neg_word=j
                                        exist=True
                                        break
                                    else:
                                        found_neg=False
                                if(exist==True):
                                    break
                            if(found_neg==False):
                                c_neg+=1
                            elif(found_neg==True):
                               if(op in rev_words): 
                                if(rev_words.index(neg_word)<rev_words.index(op)):
                                    if(neg_word=="not"):
                                        if("only" in rev_words)and(((rev_words.index("only"))-(rev_words.index("not")))==1):
                                            c_neg+=1
                                        else:
                                            c_pos+=1
                                    else:
                                        c_pos+=1
                                elif(rev_words.index(neg_word)>rev_words.index(op)):
                                    c_neg+=1
                    if(c_neg>c_pos):
                            
                                    neg_lst.append(rev)

                    elif(c_neg<c_pos):
                                
                                    pos_lst.append(rev)

                    elif(c_neg==c_pos):
                        pos_lst.append(rev)
                        neg_lst.append(rev)
                  elif(len(aspect_opnions)==0) and (sentnce!="") and (aspect in wreds):  
                    rev1=rev.lower()
                    rev_words=rev1.split()
                    exist=False
                    for i in rev_words:
                        for j in negativeWordSet:
                            if(i==j):
                                found_neg_p=True
                                neg_word=j
                                exist=True
                                break
                            else:
                                found_neg_p=False
                        if(exist==True):
                            break
                    if(found_neg_p==True):
                       if(aspect in rev_words):
                        
                        if(rev_words.index(neg_word)<rev_words.index(aspect)):

                                    neg_lst.append(rev)
                        else:

                               neg_lst.append(rev)

                       if(inflection.pluralize(aspect)in rev_words):
                           asspkt=inflection.singularize(aspect)
                           if(rev_words.index(neg_word)<rev_words.index(inflection.pluralize(aspect))):

                                neg_lst.append(rev)

                           else:

                                    neg_lst.append(rev)

            if(len(neg_lst)>len(pos_lst)):
                aspect_arrs.Neg_reviews.append(rev)
            elif(len(neg_lst)<len(pos_lst)):
                aspect_arrs.Pos_reviews.append(rev)
            
        aspect_table[aspect.rstrip()]=aspect_arrs                       
    return aspect_table
#@@@@@@@@@@@@@@@@@@@@@@@@@@@@@@@@@@@@@@@@@@@@@@@@@@@@@@@@@@@@@@@@@@@@@@@@@

def get_polarity_phrases(reviews,ph_aspects,noun_aspects): # this function is to classify the reviews according to the exact noun phrase aspects input: reviews and list of exact noun phrase aspects output:dictionary of classified reviews 

   
    found_neg=False
    found_neg_p=False
    aspect_table={}
    
    for ph_as in ph_aspects:
        aspect_arrs=Aspect_Reviews_classes()
        ph_wrds=ph_as.split()
        for r in reviews:
          neg_lst=[]
          pos_lst=[]
          rev=r 
          if(rev.find(ph_as)!=-1)or (rev.find(inflection.pluralize(ph_as))!=-1) or(rev.find(ph_wrds[0])!=-1) or (rev.find(inflection.pluralize(ph_wrds[0]))!=-1)or ((rev.find(ph_wrds[1])!=-1)or (rev.find(inflection.pluralize(ph_wrds[1]))!=-1)):  
            sentences=rev.split(",")
            sentnce=""
            for sent in sentences:
                aspect_opnions=[]
                wrdssp=[]
                wrdssp=sent.split()
                if(sent.find(ph_as)!=-1)or(sent.find(inflection.pluralize(ph_as))!=-1):  
                    sentnce=sent.lower()
                    revv=test(sent).lower()     
                    r_wrds=remove_stop_words(revv)
                    thregrams= ngrams(r_wrds, 3) 
                    for i,j,y in thregrams:
                        if((i==ph_wrds[0]) or (i==inflection.pluralize(ph_wrds[0]))) and ((j==ph_wrds[1]) or(j==inflection.pluralize(ph_wrds[1]))):
                            tag=get_tag22(y)
                       
                            if (tag in ['JJ', 'JJR', 'JJS', 'RB', 'RBR', 'RBS','VBG','VB','VBP','VBZ','VBN','VBD','IN']):
                                if(y not in aspect_opnions):
                                    aspect_opnions.append(y)
                            elif(tag=='NN')or (tag=='NNS'):
                                ror=get_orientation(y)
                                if(ror!='='):
                                    if(y not in aspect_opnions):
                                        aspect_opnions.append(y)
                        elif((j==ph_wrds[0]) or (j==inflection.pluralize(ph_wrds[0])))and ((y==ph_wrds[1])or(y==inflection.pluralize(ph_wrds[1]))):
                            tag=get_tag22(i)
                            if (tag in ['JJ', 'JJR', 'JJS', 'RB', 'RBR', 'RBS','VBG','VB','VBP','VBZ','VBN','VBD','IN']):
                                if(i not in aspect_opnions):
                                    aspect_opnions.append(i)
                            elif(tag=='NN')or (tag=='NNS'):
                                ror=get_orientation(i)
                                if(ror!='='):
                                    if(i not in aspect_opnions):
                                        aspect_opnions.append(i)
                    if(len(aspect_opnions)==1):
                        polarity= get_orientation(aspect_opnions[0])
                        rev1=sentnce
                        rev_words=rev1.split()
                        postv=False
                        negtv=False
                        if(polarity=='+'):
                            for p in pos_sentiments:
                                if(p.strip() in rev_words) :
                                    postv=True
                                    break
                        elif(polarity=='-'):
                            for n in neg_sentiments:
                                if(n.strip() in rev_words) :
                                    negtv=True
                                    break    
                        exist=False   
                        if((polarity=='+')and (postv==True)) or ((polarity!='+')and (postv==True)):

                            for i in rev_words:
                                for j in negativeWordSet:
                                    if(i==j):
                                        found_neg_p=True
                                        neg_word=j
                                        exist=True
                                        break
                                    else:
                                        found_neg_p=False
                                if(exist==True):
                                    break
                            if(found_neg_p==False):
                                pos_lst.append(rev)
                                
                            elif(found_neg_p==True):
                                if(rev_words.index(neg_word)<rev_words.index(aspect_opnions[0])): 
                                    if(neg_word=="not"):
                                        if("only" in rev_words)and(((rev_words.index("only"))-(rev_words.index("not")))==1):
                                            pos_lst.append(rev)

                                            
                                        else:

                                                neg_lst.append(rev)
                                            
                                    else:

                                            neg_lst.append(rev)
                                         
                                elif(rev_words.index(neg_word)>rev_words.index(aspect_opnions[0])): 

                                        pos_lst.append(rev)

                        elif((polarity=='-')and (negtv==True)) or ((polarity!='-')and (negtv==True)):

                            for i in rev_words:
                                for j in negativeWordSet:
                                    if(i==j):
                                        found_neg_p=True
                                        neg_word=j
                                        exist=True
                                        break
                                    else:
                                        found_neg_p=False
                                if(exist==True):
                                    break
                            if(found_neg_p==False):

                               neg_lst.append(rev)
                                
                            elif(found_neg_p==True):
                                if(rev_words.index(neg_word)<rev_words.index(aspect_opnions[0])): 
                                    if(neg_word=="not"):
                                        if("only" in rev_words)and(((rev_words.index("only"))-(rev_words.index("not")))==1):

                                                neg_lst.append(rev)
                                            
                                        else:

                                                pos_lst.append(rev)
                                            
                                    else:

                                                pos_lst.append(rev)
                                        
                                elif(rev_words.index(neg_word)>rev_words.index(aspect_opnions[0])): 

                                       neg_lst.append(rev)
                                    
                        elif(polarity=='=')and (postv==True):

                                    pos_lst.append(rev)

                        elif(polarity=='=')and (negtv==True):

                                      neg_lst.append(rev)
                    elif(len(aspect_opnions)>1):
                        c_pos=0
                        c_neg=0
                        for op in aspect_opnions:
                            exist=False
                            pol=get_orientation(op)
                            rev1=sentnce
                            rev_words=rev1.split()
                            postv=False
                            negtv=False
                            if(pol=='+'):
                                for p in pos_sentiments:
                                    if(p.strip() in rev_words) :
                                        postv=True
                                        break
                            elif(pol=='-'):
                                for n in neg_sentiments:
                                    if(n.strip() in rev_words) :
                                        negtv=True
                                        break    
                            if((pol=='+')and (postv==True)) or ((pol!='+')and (postv==True)):

                                for i in rev_words:
                                    for j in negativeWordSet:
                                        if(i==j):
                                            found_neg_p=True
                                            neg_word=j
                                            exist=True
                                            break
                                        else:
                                            found_neg_p=False
                                    if(exist==True):
                                        break
                                if(found_neg_p==False):
                                    c_pos+=1
                                elif(found_neg_p==True):
                                    if(rev_words.index(neg_word)<rev_words.index(op)): 
                                        if(neg_word=="not"):
                                            if("only" in rev_words)and(((rev_words.index("only"))-(rev_words.index("not")))==1):
                                                c_pos+=1
                                            else:
                                                c_neg+=1
                                        else:
                                            c_neg+=1
                                    elif(rev_words.index(neg_word)>rev_words.index(op)): 
                                        c_pos+=1
                            elif((pol=='-')and (negtv==True)) or ((pol!='-')and (negtv==True)):

                                for i in rev_words:
                                    for j in negativeWordSet:
                                        if(i==j):
                                            found_neg_p=True
                                            neg_word=j
                                            exist=True
                                            break
                                        else:
                                            found_neg_p=False
                                    if(exist==True):
                                        break
                                if(found_neg_p==False):
                                    c_neg+=1
                                elif(found_neg_p==True):
                                    if(rev_words.index(neg_word)<rev_words.index(op)):
                                        if(neg_word=="not"):
                                            if("only" in rev_words)and(((rev_words.index("only"))-(rev_words.index("not")))==1):
                                                c_neg+=1
                                            else:        
                                                c_pos+=1
                                        else:
                                            c_pos+=1
                                    elif(rev_words.index(neg_word)>rev_words.index(op)): 
                                        c_neg+=1
                        if(c_neg>c_pos):
               
                                neg_lst.append(rev)
                              
                        elif(c_neg<c_pos):
               
                                pos_lst.append(rev)
                        elif(c_neg==c_pos):
                            neg_lst.append(rev)
                            pos_lst.append(rev)
                    elif(len(aspect_opnions)==0) and (sentnce!="") and (sent.find(ph_as)!=-1): 
                        rev1=sent.lower()
                        rev_words=rev1.split()
                        exist=False
                        for i in rev_words:
                            for j in negativeWordSet:
                                if(i==j):
                                    found_neg_p=True
                                    neg_word=j
                                    exist=True
                                    break
                                else:
                                    found_neg_p=False
                            if(exist==True):
                                break
                        if(found_neg_p==True):
                           if(ph_as[0] in rev_words):
                            if(rev_words.index(neg_word)<rev_words.index(ph_as[0])):
               
                                    neg_lst.append(rev)
                           

                elif( ((ph_wrds[0] in wrdssp) or (inflection.pluralize(ph_wrds[0]) in wrdssp))) or ((ph_wrds[1] in wrdssp) or ((inflection.pluralize(ph_wrds[1]) in wrdssp)) ):

               
                    sentnce=sent.lower()
                    revv=test(sent).lower()
                    r_wrds=remove_stop_words(revv)
                    if (len(r_wrds)==2):
                        bigrams = ngrams(r_wrds, 2)
                        for i,j in bigrams:
                            if(i==ph_wrds[0]) or (i==inflection.pluralize(ph_wrds[0])):
                                tag=get_tag22(j)
                                if (tag in ['JJ', 'JJR', 'JJS', 'RB', 'RBR', 'RBS','VBG','VB','VBP','VBZ','VBN','VBD','IN']):
                                    if(j not in aspect_opnions):
                                        aspect_opnions.append(j)
                                elif(tag=='NN')or (tag=='NNS'):
                                    r=get_orientation(j)
                                    if(r!='='):
                                        if(j not in aspect_opnions):
                                            aspect_opnions.append(j)
                            elif(j==ph_wrds[0]) or (j==inflection.pluralize(ph_wrds[0])):
                                tag=get_tag22(i)
                                if (tag in ['JJ', 'JJR', 'JJS', 'RB', 'RBR', 'RBS','VBG','VB','VBP','VBZ','VBN','VBD','IN']):
                                    if(i not in aspect_opnions):
                                        aspect_opnions.append(i)
                                elif(tag=='NN') or (tag=='NNS'):
                                    r=get_orientation(i)
                                    if(r!='='):
                                        if(i not in aspect_opnions):
                                            aspect_opnions.append(i)
                            elif(i==ph_wrds[1]) or (i==inflection.pluralize(ph_wrds[1])):
                                tag=get_tag22(j)
                                if (tag in ['JJ', 'JJR', 'JJS', 'RB', 'RBR', 'RBS','VBG','VB','VBP','VBZ','VBN','VBD','IN']):
                                    if(j not in aspect_opnions):
                                        aspect_opnions.append(j)
                                elif(tag=='NN') or (tag=='NNS'):
                                    if(j not in aspect_opnions):
                                        r=get_orientation(j)
                                        if(r!='='):
                                            if(j not in aspect_opnions):
                                                aspect_opnions.append(j)
                            elif(j==ph_wrds[1]) or (j==inflection.pluralize(ph_wrds[1])):
                                    tag=get_tag22(i)
                                    if (tag in ['JJ', 'JJR', 'JJS', 'RB', 'RBR', 'RBS','VBG','VB','VBP','VBZ','VBN','VBD','IN']):
                                        if(i not in aspect_opnions):
                                            aspect_opnions.append(i)
                                    elif(tag=='NN') or (tag=='NNS'):
                                        r=get_orientation(i)
                                        if(r!='='):
                                            if(i not in aspect_opnions):
                                                aspect_opnions.append(i)
                    elif(len(r_wrds)>2):
                        Tgrams = ngrams(r_wrds, 3)
                        orr=''
                        for a,b,c in Tgrams:
                            if(a==ph_wrds[0]) or (a==inflection.pluralize(ph_wrds[0])):
                                tag=get_tag22(b)
                                if (tag in ['JJ', 'JJR', 'JJS', 'RB', 'RBR', 'RBS','VBG','VB','VBP','VBZ','VBN','VBD','IN']):
                                    if(get_tag22(c)!='NN')or (get_tag22(c)!='NNS') or (get_tag22(c)!='NP') :
                                        orr=get_orientation(b)
                                        if(orr!='='):
                                            if(b not in aspect_opnions):
                                                aspect_opnions.append(b)
                                    if( (get_tag22(c)) in ['JJ', 'JJR', 'JJS', 'RB', 'RBR', 'RBS','VBG','VB','VBP','VBZ','VBN','VBD','IN']):
                                        orr=get_orientation(c)
                                        if(orr!='='):
                                            if(c not in aspect_opnions):
                                                aspect_opnions.append(c) 
                                    elif(get_tag22(c)=='NN')or (get_tag22(c)=='NNS'):
                                        orr=get_orientation(c)
                                        if(orr!='='):
                                            if(c not in aspect_opnions):
                                                aspect_opnions.append(c)      
                            elif(b==ph_wrds[0]) or (b==inflection.pluralize(ph_wrds[0])):
                                tag=get_tag22(a)
                                if (tag in ['JJ', 'JJR', 'JJS', 'RB', 'RBR', 'RBS','VBG','VB','VBP','VBZ','VBN','VBD','IN']):
                                    if(get_tag22(c)!='NN')or (get_tag22(c)!='NNS') or (get_tag22(c)!='NP'):
                                        orr=get_orientation(a)
                                        if(orr!='='):
                                            if(a not in aspect_opnions):
                                                aspect_opnions.append(a)
                                    elif(get_tag22(c)=='NN')or (get_tag22(c)=='NNS') or (get_tag22(c)=='NP') and (rev.find('and')!=-1)or(rev.find('AND')!=-1):
                                        andd='and'.lower()
                                        rt=sentnce.split()
                                        if((rt.index(c)-rt.index(andd))==1):
                                            if(a not in aspect_opnions):
                                                aspect_opnions.append(a)
                                    elif(get_tag22(c)=='NN')or(get_tag22(c)=='NNS'):
                                        orr=get_orientation(c)
                                        if(orr!='='):
                                            if(c not in aspect_opnions):
                                                aspect_opnions.append(c)
                            elif(c==ph_wrds[0]) or (c==inflection.pluralize(ph_wrds[0])):
                                tag=get_tag22(a)
                                if (tag in ['JJ', 'JJR', 'JJS', 'RB', 'RBR', 'RBS','VBG','VB','VBP','VBZ','VBN','VBD','IN']):
                                    if(get_tag22(b)!='NN')or (get_tag22(b)!='NNS') or (get_tag22(b)!='NP'):
                                        orr=get_orientation(a)
                                        if(orr!='='):
                                            if(a not in aspect_opnions):
                                                aspect_opnions.append(a)
                                    elif(get_tag22(b)=='NN')or (get_tag22(b)=='NNS'):
                                        orr=get_orientation(b)
                                        if(orr!='='):
                                            if(b not in aspect_opnions):
                                                aspect_opnions.append(b)
                            if(a==ph_wrds[0]) or (a==inflection.pluralize(ph_wrds[0])):
                                tag=get_tag22(c)
                                if (tag in ['JJ', 'JJR', 'JJS', 'RB', 'RBR', 'RBS','VBG','VB','VBP','VBZ','VBN','VBD','IN']):
                                    if(get_tag22(b)!='NN') or (get_tag22(b)!='NNS') or (get_tag22(b)!='NP'):
                                        orr=get_orientation(c)
                                        if(orr!='='):
                                            if(c not in aspect_opnions):
                                                aspect_opnions.append(c)
                                    elif(get_tag22(b)=='NN')or(get_tag22(b)=='NNS'):
                                        orr=get_orientation(b)
                                        if(orr!='='):
                                            if(b not in aspect_opnions):
                                                aspect_opnions.append(b)
                            if(b==ph_wrds[0]) or (b==inflection.pluralize(ph_wrds[0])):
                                tag=get_tag22(c)
                                if (tag in ['JJ', 'JJR', 'JJS', 'RB', 'RBR', 'RBS','VBG','VB','VBP','VBZ','VBN','VBD','IN']):
                                    if(get_tag22(a)!='NN') or (get_tag22(a)!='NNS') or (get_tag22(a)!='NP'):
                                        orr=get_orientation(c)
                                        if(orr!='='):
                                            if(c not in aspect_opnions):
                                                aspect_opnions.append(c)
                                    elif(get_tag22(a)=='NN')or (get_tag22(a)=='NNS'):
                                        orr=get_orientation(a)
                                        if(orr!='='):
                                            if(a not in aspect_opnions):
                                                aspect_opnions.append(a)
                            if(c==ph_wrds[0]) or (c==inflection.pluralize(ph_wrds[0])):
                                tag=get_tag22(b)
                                if (tag in ['JJ', 'JJR', 'JJS', 'RB', 'RBR', 'RBS','VBG','VB','VBP','VBZ','VBN','VBD','IN']):
                                    if(get_tag22(a)!='NN') or (get_tag22(a)!='NNS') or (get_tag22(a)!='NP'):
                                        orr=get_orientation(b)
                                        if(orr!='='):
                                            if(b not in aspect_opnions):
                                                aspect_opnions.append(b)
                                    elif(get_tag22(a)=='NN')or(get_tag22(a)=='NNS'):
                                        orr=get_orientation(a)
                                        if(orr!='='):
                                            if(a not in aspect_opnions):
                                                aspect_opnions.append(a)    
                            if(a==ph_wrds[1]) or (a==inflection.pluralize(ph_wrds[1])):
                                tag=get_tag22(b)
                                if (tag in ['JJ', 'JJR', 'JJS', 'RB', 'RBR', 'RBS','VBG','VB','VBP','VBZ','VBN','VBD','IN']):
                                    if(get_tag22(c)!='NN')or (get_tag22(c)!='NNS') or (get_tag22(c)!='NP') :
                                        orr=get_orientation(b)
                                        if(orr!='='):
                                            if(b not in aspect_opnions):
                                                aspect_opnions.append(b)
                                    if( (get_tag22(c)) in ['JJ', 'JJR', 'JJS', 'RB', 'RBR', 'RBS','VBG','VB','VBP','VBZ','VBN','VBD','IN']):
                                        orr=get_orientation(c)
                                        if(orr!='='):
                                            if(c not in aspect_opnions):
                                                aspect_opnions.append(c) 
                                    elif(get_tag22(c)=='NN')or(get_tag22(c)=='NNS'):
                                        orr=get_orientation(c)
                                        if(orr!='='):
                                            if(c not in aspect_opnions):
                                                aspect_opnions.append(c)      
                            elif(b==ph_wrds[1]) or (b==inflection.pluralize(ph_wrds[1])):
                                tag=get_tag22(a)
                                if (tag in ['JJ', 'JJR', 'JJS', 'RB', 'RBR', 'RBS','VBG','VB','VBP','VBZ','VBN','VBD','IN']):
                                    if(get_tag22(c)!='NN')or (get_tag22(c)!='NNS') or (get_tag22(c)!='NP'):
                                        orr=get_orientation(a)
                                        if(orr!='='):
                                            if(a not in aspect_opnions):
                                                aspect_opnions.append(a)
                                    elif(get_tag22(c)=='NN')or (get_tag22(c)=='NNS') or (get_tag22(c)=='NP') and (rev.find('and')!=-1)or(rev.find('AND')!=-1):
                                        andd='and'.lower()
                                        rt=sentnce.split()
                                        if((rt.index(c)-rt.index(andd))==1):
                                            if(a not in aspect_opnions):
                                                aspect_opnions.append(a)
                                    elif(get_tag22(c)=='NN')or (get_tag22(c)=='NNS'):
                                        orr=get_orientation(c)
                                        if(orr!='='):
                                            if(c not in aspect_opnions):
                                                aspect_opnions.append(c)
                            elif(c==ph_wrds[1]) or (c==inflection.pluralize(ph_wrds[1])):
                                tag=get_tag22(a)
                                if (tag in ['JJ', 'JJR', 'JJS', 'RB', 'RBR', 'RBS','VBG','VB','VBP','VBZ','VBN','VBD','IN']):
                                    if(get_tag22(b)!='NN')or (get_tag22(b)!='NNS') or (get_tag22(b)!='NP'):
                                        orr=get_orientation(a)
                                        if(orr!='='):
                                            if(a not in aspect_opnions):
                                                aspect_opnions.append(a)
                                    elif(get_tag22(b)=='NN')or(get_tag22(b)=='NNS'):
                                        orr=get_orientation(b)
                                        if(orr!='='):
                                            if(b not in aspect_opnions):
                                                aspect_opnions.append(b)
                            if(a==ph_wrds[1]) or (a==inflection.pluralize(ph_wrds[1])):
                                tag=get_tag22(c)
                                if (tag in ['JJ', 'JJR', 'JJS', 'RB', 'RBR', 'RBS','VBG','VB','VBP','VBZ','VBN','VBD','IN']):
                                    if(get_tag22(b)!='NN') or (get_tag22(b)!='NNS') or (get_tag22(b)!='NP'):
                                        orr=get_orientation(c)
                                        if(orr!='='):
                                            if(c not in aspect_opnions):
                                                aspect_opnions.append(c)
                                    elif(get_tag22(b)=='NN')or(get_tag22(b)=='NNS'):
                                        orr=get_orientation(b)
                                        if(orr!='='):
                                            if(b not in aspect_opnions):
                                                aspect_opnions.append(b)
                            if(b==ph_wrds[1]) or (b==inflection.pluralize(ph_wrds[1])):
                                tag=get_tag22(c)
                                if (tag in ['JJ', 'JJR', 'JJS', 'RB', 'RBR', 'RBS','VBG','VB','VBP','VBZ','VBN','VBD','IN']):
                                    if(get_tag22(a)!='NN') or (get_tag22(a)!='NNS') or (get_tag22(a)!='NP'):
                                        orr=get_orientation(c)
                                        if(orr!='='):
                                            if(c not in aspect_opnions):
                                                aspect_opnions.append(c)
                                    elif(get_tag22(a)=='NN')or (get_tag22(a)=='NNS'):
                                        orr=get_orientation(a)
                                        if(orr!='='):
                                            if(a not in aspect_opnions):
                                                aspect_opnions.append(a)
                            if(c==ph_wrds[1]) or (c==inflection.pluralize(ph_wrds[1])):
                                tag=get_tag22(b)
                                if (tag in ['JJ', 'JJR', 'JJS', 'RB', 'RBR', 'RBS','VBG','VB','VBP','VBZ','VBN','VBD','IN']):
                                    if(get_tag22(a)!='NN') or (get_tag22(a)!='NNS') or (get_tag22(a)!='NP'):
                                        orr=get_orientation(b)
                                        if(orr!='='):
                                            if(b not in aspect_opnions):
                                                aspect_opnions.append(b)
                                    elif(get_tag22(a)=='NN')or (get_tag22(a)=='NNS'):
                                        orr=get_orientation(a)
                                        if(orr!='='):
                                            if(a not in aspect_opnions):
                                                aspect_opnions.append(a)
                    if(len(aspect_opnions)==1):
                        polarity= get_orientation(aspect_opnions[0])
                        rev1=sentnce
                        rev_words=rev1.split()
                        postv=False
                        negtv=False
                        if(polarity=='+'):
                            for p in pos_sentiments:
                                if(p.strip() in rev_words) :
                                    postv=True
                                    break
                        elif(polarity=='-'):
                            for n in neg_sentiments:
                                if(n.strip() in rev_words) :
                                    negtv=True
                                    break    
                        exist=False      
                        if((polarity=='+')and (postv==True)) or ((polarity!='+')and (postv==True)):

                            for i in rev_words:
                                for j in negativeWordSet:
                                    if(i==j):
                                        found_neg_p=True
                                        neg_word=j
                                        exist=True
                                        break
                                    else:
                                        found_neg_p=False
                                if(exist==True):
                                    break
                            if(found_neg_p==False):

                                    pos_lst.append(rev)
                                
                            elif(found_neg_p==True):
                                if(rev_words.index(neg_word)<rev_words.index(aspect_opnions[0])): 
                                    if(neg_word=="not"):
                                        if("only" in rev_words)and(((rev_words.index("only"))-(rev_words.index("not")))==1):

                                               pos_lst.append(rev)
                                            
                                        else:

                                               neg_lst.append(rev)
                                            
                                    else: 

                                            neg_lst.append(rev)
                                        
                                elif(rev_words.index(neg_word)>rev_words.index(aspect_opnions[0])):

                                        pos_lst.append(rev)
                                    
                        elif((polarity=='-')and (negtv==True)) or ((polarity!='-')and (negtv==True)):

                            for i in rev_words:
                                for j in negativeWordSet:
                                    if(i==j):
                                        found_neg_p=True
                                        neg_word=j
                                        break
                                    else:
                                        found_neg_p=False
                            if(found_neg_p==False):

                                        neg_lst.append(rev)
                              
                            elif(found_neg_p==True):
                                if(rev_words.index(neg_word)<rev_words.index(aspect_opnions[0])):
                                    if(neg_word=="not"):
                                        if("only" in rev_words)and(((rev_words.index("only"))-(rev_words.index("not")))==1):

                                                neg_lst.append(rev)
                                            
                                        else:

                                                pos_lst.append(rev)
                                        
                                    else:

                                                pos_lst.append(rev)
                                        
                                elif(rev_words.index(neg_word)>rev_words.index(aspect_opnions[0])):

                                        neg_lst.append(rev)
                                   
                    elif(len(aspect_opnions)>1):
                        c_pos=0
                        c_neg=0
                        for op in aspect_opnions:
                            pol=get_orientation(op)
                            rev1=sentnce
                            rev_words=rev1.split()
                            postv=False
                            negtv=False
                            if(pol=='+'):
                                for p in pos_sentiments:
                                    if(p.strip() in rev_words) :
                                        postv=True
                                        break
                            elif(pol=='-'):
                                for n in neg_sentiments:
                                    if(n.strip() in rev_words) :
                                        negtv=True
                                        break    
                            exist=False
                            if((pol=='+')and (postv==True)) or ((pol!='+')and (postv==True)):

                                for i in rev_words:
                                    for j in negativeWordSet:
                                        if(i==j):
                                            found_neg_p=True
                                            neg_word=j
                                            exist=True
                                            break
                                        else:
                                            found_neg_p=False
                                    if(exist==True):
                                        break
                                if(found_neg_p==False):
                                    c_pos+=1
                                elif(found_neg_p==True):
                                   if(op in rev_words): 
                                    if(rev_words.index(neg_word)<rev_words.index(op)):
                                        if(neg_word=="not"):
                                            if("only" in rev_words)and(((rev_words.index("only"))-(rev_words.index("not")))==1):
                                                c_pos+=1
                                            else:
                                                c_neg+=1
                                        else:
                                            c_neg+=1
                                    elif(rev_words.index(neg_word)>rev_words.index(op)):
                                        c_pos+=1
                            elif((pol=='-')and (negtv==True)) or ((pol!='-')and (negtv==True)):

                                for i in rev_words:
                                    for j in negativeWordSet:
                                        if(i==j):
                                            found_neg_p=True
                                            neg_word=j
                                            exist=True
                                            break
                                        else:
                                            found_neg_p=False
                                    if(exist==True):
                                        break
                                if(found_neg_p==False):
                                    c_neg+=1
                                elif(found_neg_p==True):
                                    if(rev_words.index(neg_word)<rev_words.index(op)):
                                        if(neg_word=="not"):
                                            if("only" in rev_words)and(((rev_words.index("only"))-(rev_words.index("not")))==1):
                                                c_neg+=1
                                            else:
                                                c_pos+=1
                                        else:
                                            c_pos+=1
                                    elif(rev_words.index(neg_word)>rev_words.index(op)):
                                        c_neg+=1
                        if(c_neg>c_pos):
                     
                             neg_lst.append(rev)
                           
                        elif(c_neg<c_pos):
                          
                               pos_lst.append(rev)
                        elif(c_neg==c_pos):
                            pos_lst.append(rev)
                            neg_lst.append(rev)
                    elif(len(aspect_opnions)==0) and (sentnce!="") and ((ph_wrds[0] in wrdssp)  or(ph_wrds[1] in wrdssp)): 
                        rev1=sent.lower()
                        rev_words=rev1.split()
                        exist=False
                        for i in rev_words:
                            for j in negativeWordSet:
                                if(i==j):
                                    found_neg_p=True
                                    neg_word=j
                                    exist=True
                                    break
                                else:
                                    found_neg_p=False
                                if(exist==True):
                                    exist=True
                        if(found_neg_p==True):
                            if(rev_words.index(neg_word)<rev_words.index(aspect)):
                               neg_lst.append(rev)
            if(len(neg_lst)>len(pos_lst)):
                aspect_arrs.Neg_reviews.append(rev)
            elif(len(neg_lst)<len(pos_lst)):
                aspect_arrs.Pos_reviews.append(rev)
        hp=ph_as.rstrip()
        aspect_table[hp]=aspect_arrs                
    return aspect_table
def get_most_frequent_aspects(reviews):# this function is to get the most frequent noun and noun phrase words in the dataset input: reviews, output: list of most frequent noun and noun phrase words
    tbly={}
    reviews_aspects=[]
    revws_phrases=[]
    not_rel=[]
    not_reltd=[]
    not_rel_phrs=[]
    ignored=[]
    ignored_np=[]
    all_rev=""    
    for review in reviews:
        all_rev+=review+" "    
    grammar_aspects = """NP: {<NN><NN>}
    {<NNS><NNS>}
    {<NN><NNS>}
    {<NNS><NN>}
                             {<JJ><NN>}
                             {<JJ><NNS>}""" 
    cp = nltk.RegexpParser(grammar_aspects)
    for rvw in reviews:
    
        words2=nltk.word_tokenize(rvw)
        tagged_words=nltk.pos_tag(words2)
        result = cp.parse(tagged_words)
        for wrd in result:
            if ("NN" in wrd) or ("NNS" in wrd):
                if (":)" not in wrd):
                    if(wrd[0] not in reviews_aspects) and (len(wrd[0])>1):
                        reviews_aspects.append(wrd[0])
            if(str(wrd).find("NP")!=-1):
                objjy=tagss()
                w1 = str(wrd[0]).replace("('","")
                w11=w1.replace("',","")
                if(w11.find("'JJ')")!=-1):
                    w=w11.replace("'JJ')","")
                    prt1='JJ'
                if(w11.find("'NN')")!=-1):
                    w=w11.replace("'NN')","")
                    prt1='NN'
                w2 = str(wrd[1]).replace("('","")    
                w22=w2.replace("',","")
                if(w22.find("'NN')")!=-1):
                    w222=w22.replace("'NN')","")
                    prt2='NN'
                if(w22.find("'NNS')")!=-1):
                    w222=w22.replace("'NNS')","")
                    prt2='NNS'
                str1=str(w.strip())+" "+str(w222.strip())
                objjy.prt1=prt1
                objjy.prt2=prt2
                tbly[str1]=objjy
                if(str1 not in revws_phrases) and (len(w.strip())>1) and (len(w222.strip())>1):
                    revws_phrases.append(str1)
    blob=tb(all_rev)
    noun_aspects=[]
    phrase_aspects=[]
    noun_aspects_f=[]
    phrase_aspects_f=[]
    Pp=[]
    np_freq={}
    noun_aspects_bf=[]
    phrase_aspects_bf=[]
    print(reviews_aspects)
    for n in reviews_aspects:
        singl=""
        freq=tf(n,blob)

        singl=inflection.singularize(n)
        if(singl not in np_freq):
            np_freq[singl]=freq
        if(freq>24)and ((get_tag22(singl)=='NN')):
            if(singl not in noun_aspects):
                noun_aspects.append(singl)
        elif(freq<=24)and ((get_tag22(singl)=='NN')):
                if(singl not in not_rel):
                    not_rel.append(singl)
                if(singl not in ignored):
                        ignored.append(singl)
                    
        
       
    noun_aspects_bf=noun_aspects            

    noun_aspects_f=set(noun_aspects)
    for ass in revws_phrases:
        c=0
        for r in reviews:
            if(r.find(ass)!=-1)or (r.find(inflection.pluralize(ass))!=-1)or(r.find(inflection.singularize(ass))!=-1):
                c+=1
        singl=inflection.singularize(ass)
        if(singl not in np_freq):
            np_freq[singl]=c
        if(c>4):
            if(ass not in phrase_aspects):  
                phrase_aspects.append(ass)
        elif(c<=4) and (ass not in not_rel_phrs):
            not_rel_phrs.append(ass)
            ignored_np.append(ass)    
    phrase_aspects_bf=phrase_aspects
    for oo in phrase_aspects:
        Pp.append(inflection.singularize(oo))
    phrase_aspects_f=set(Pp) 
    nouns_final=list(noun_aspects_f)   
    for f in phrase_aspects_f:
        wrds=f.split()
        strf=wrds[0]
        strs=wrds[1]
        print(wrds)
        try:
            if(strf in nouns_final) and (strs in nouns_final):

                noun_aspects_f.remove(strf)
                noun_aspects_f.remove(strs)
        except:
            if(strf not in nouns_final) and (strs not in nouns_final):
                print
                print("NO")
    f=set(phrase_aspects_f)
    for c in f:
        phrase=c.split()
        w1=phrase[0]
        w2=phrase[1]
        if(get_tag22(w1)=='JJ')and (get_orientation(w1)!='='):
            phrase_aspects_f.remove(c)
            if(w2 not in noun_aspects_f)and (tf(w2,blob)>24):
                noun_aspects_f.add(w2)
    phrases_finals=[]
    for w in  phrase_aspects_f:
        phrases_finals.append(w.rstrip())
    not_reltd=not_rel_phrs+not_rel       
    return noun_aspects_f,phrases_finals,np_freq,not_reltd,ignored,ignored_np,phrase_aspects_bf,noun_aspects_bf,tbly
#@@@@@@@@@@@@@@@@@@@@@@@@@@@@@@@@@@@@@@@@@@
#@@@@@@@@@@@@@@@@@@@@@@@@@@@@@@@@@@@@@@@@@@
#@@@@@@@@@@@@@@@@@@@@@@@@@@@@@@@@@@@@@@@@@@

#@@@@@@@@@@@@@@@@@@@@@@@@@@@@@@@@@@@@@@@@@@
#@@@@@@@@@@@@@@@@@@@@@@@@@@@@@@@@@@@@@@@@@@

# #@@@@@@@@@@@@@@@@@@@@@@@@@@@@@@@@@@@@@@@@@@
def get_tag22(opinion_wrd): # this function is to get part of speech tag of a particular word input: word, output: POS tag
    lst=nltk.tag.pos_tag([opinion_wrd])
    tag=""
    for i, j in lst:
        tag=j
    return tag
#@@@@@@@@@@@@@@@@@@@@@@@@@@@@@@@@@@@@@@@@@@
def write_file():#this function returns a list of reviews
    reviews=[]
    file = open("code/Canon G3.txt", "r") 
    
    for line in file:
        if("##" in line):
            pos = line.index("##")
            rev=line[(pos+2):]
            reviews.append(rev)
    return reviews
def test(str): # this function is to remove numbers from sentence input: review , output: review without number
    out = "".join(c for c in str if c not in ('#','$','&','!','.',':','?',';','/',',','-','(',')'))
    string_no_numbers = re.sub("\d+", " ", out)
    return string_no_numbers 
#@@@@@@@@@@@@@@@@@@@@@@@@@@@@@@@@@@@@@@@@@@@@@@@@@@@@@@@@@@@@@@@@@@@@@@@@@@@@@@@@@@@@@@@
def remove_stop_words(review): # this function is to remove stop words from review  input: review output: list of words without stop words     
         words=[]
         stops=set(stopwords.words("english"))
         words2=word_tokenize(review)
         for w in words2:
             words.append(w.lower())
         words_f=list(words)
         for w1 in words_f:
            for stp in stops:
                if(w1==stp):
                    words.remove(stp)
                    break   
         if("'ve" in words):
              words.remove("'ve")
         if("'ll" in words):
             words.remove("'ll")
         if("overall" in words):
             words.remove("overall")
         if("'re" in words):
             words.remove("'re")
         if("'d" in words):
             words.remove("'d")
             
         return words
#@@@@@@@@@@@@@@@@@@@@@@@@@@@@@@@@@@@@@@@@@@
def srch_wz_Nsynms(revvos,tbl_revws,aspct_tbl): # this function is to classify the reviews according to the synonymos that are semantically related to the noun aspects input: reviews & dictionary of aspects with its classified reviews & noun aspects lexicon(aspect, synonym, hyponym and hyernym) output: dictionary containing the classified reviews
   
    found_neg=False
    aspect_table={}
   
    for ispct in aspct_tbl:
        
        as_synm_lst=(aspct_tbl[ispct].synm).split()
        as_synm=(aspct_tbl[ispct].synm)
        for r in revvos:
         aspect=""
         rev=r    
         aspect_opnions=[]
         exst_empty=False
         rev_wrds=rev.split()   
         sentences=rev.split(",")
         for sent in sentences:
          aspect=""
          equaly=False
          found=False
          one=False
          two=False
          wreds=sent.split(" ")
          revv=test(sent).lower()
          r_wrds=remove_stop_words(revv)
          if(len(as_synm_lst)==1):
              if(as_synm in r_wrds)or (inflection.pluralize(as_synm) in r_wrds):
                  if (len(r_wrds)==2):
                        bigrams = ngrams(r_wrds, 2)
                        for i,j in bigrams:
                            if(i==as_synm)or(i==inflection.pluralize(as_synm)):
                                tag=get_tagy(j,sent)
                                if (tag in ['JJ', 'JJR', 'JJS', 'RB', 'RBR', 'RBS','VBG','VB','VBP','VBZ','VBN','VBD','IN']):
                                    if(j not in aspect_opnions):
                                        aspect_opnions.append(j)
                                elif(tag=='NN')or (tag=='NNS'):
                                    r=get_orientation(j)
                                    if(r!='='):
                                        if(j not in aspect_opnions):
                                            aspect_opnions.append(j)
                            elif(j==as_synm)or(j==inflection.pluralize(as_synm)):
                                tag=get_tagy(i,sent)
                                if (tag in ['JJ', 'JJR', 'JJS', 'RB', 'RBR', 'RBS','VBG','VB','VBP','VBZ','VBN','VBD','IN']):
                                    if(i not in aspect_opnions):
                                        aspect_opnions.append(i)
                                elif(tag=='NN')or (tag=='NNS'):
                                    r=get_orientation(i)
                                    if(r!='='):
                                        if(i not in aspect_opnions):
                                            aspect_opnions.append(i)
                  elif(len(r_wrds)>2):
                        Tgrams = ngrams(r_wrds, 3)
                        for a,b,c in Tgrams:
                            if(a==as_synm)or(a==inflection.pluralize(as_synm)):
                                tag=get_tagy(b,sent)
                                if (tag in ['JJ', 'JJR', 'JJS', 'RB', 'RBR', 'RBS','VBG','VB','VBP','VBZ','VBN','VBD','IN']):
                                    if(get_tagy(c,sent)!='NN')or (get_tagy(c,sent)!='NNS') or (get_tagy(c,sent)!='NP') :
                                        orr=get_orientation(b)
                                        if(orr!='='):
                                            if(b not in aspect_opnions):
                                                aspect_opnions.append(b)
                                    if( (get_tagy(c,sent)) in ['JJ', 'JJR', 'JJS', 'RB', 'RBR', 'RBS','VBG','VB','VBP','VBZ','VBN','VBD','IN']):
                                        orr=get_orientation(c)
                                        if(orr!='='):
                                            if(c not in aspect_opnions):
                                                aspect_opnions.append(c) 
                                    elif(get_tagy(c,sent)=='NN') or (get_tagy(c,sent)=='NNS'):
                                        orr=get_orientation(c)
                                        if(orr!='='):
                                            if(c not in aspect_opnions):
                                                aspect_opnions.append(c)      
                            elif(b==as_synm)or(b==inflection.pluralize(as_synm)):
                                tag=get_tagy(a,sent)
                                if (tag in ['JJ', 'JJR', 'JJS', 'RB', 'RBR', 'RBS','VBG','VB','VBP','VBZ','VBN','VBD','IN']):
                                    if(get_tagy(c,sent)!='NN')or (get_tagy(c,sent)!='NNS') or (get_tagy(c,sent)!='NP'):
                                        orr=get_orientation(a)
                                        if(orr!='='):
                                            if(a not in aspect_opnions):
                                                aspect_opnions.append(a)
                                    elif(get_tagy(c,sent)=='NN')or (get_tagy(c,sent)=='NNS') or (get_tagy(c,sent)=='NP') and (rev.find('and')!=-1)or(rev.find('AND')!=-1):
                                        andd='and'.lower()
                                        rt=(sent.lower()).split()
                                        if((rt.index(c)-rt.index(andd))==1):
                                            if(a not in aspect_opnions):
                                                aspect_opnions.append(a)
                                    elif(get_tagy(c,sent)=='NN')or (get_tagy(c,sent)=='NNS'):
                                        orr=get_orientation(c)
                                        if(orr!='='):
                                            if(c not in aspect_opnions):
                                                aspect_opnions.append(c)
                            elif(c==as_synm)or(c==inflection.pluralize(as_synm)):
                                tag=get_tagy(a,sent)
                                if (tag in ['JJ', 'JJR', 'JJS', 'RB', 'RBR', 'RBS','VBG','VB','VBP','VBZ','VBN','VBD','IN']):
                                    if(get_tagy(b,sent)!='NN')or (get_tagy(b,sent)!='NNS') or (get_tagy(b,sent)!='NP'):
                                        orr=get_orientation(a)
                                        if(orr!='='):
                                            if(a not in aspect_opnions):
                                                aspect_opnions.append(a)
                                    elif(get_tagy(b,sent)=='NN')or (get_tagy(b,sent)=='NNS'):
                                        orr=get_orientation(b)
                                        if(orr!='='):
                                            if(b not in aspect_opnions):
                                                aspect_opnions.append(b)
                            if(a==as_synm)or(a==inflection.pluralize(as_synm)):
                                tag=get_tagy(c,sent)
                                if (tag in ['JJ', 'JJR', 'JJS', 'RB', 'RBR', 'RBS','VBG','VB','VBP','VBZ','VBN','VBD','IN']):
                                    if(get_tagy(b,sent)!='NN') or (get_tagy(b,sent)!='NNS') or (get_tagy(b,sent)!='NP'):
                                        orr=get_orientation(c)
                                        if(orr!='='):
                                            if(c not in aspect_opnions):
                                                aspect_opnions.append(c)
                                    elif(get_tagy(b,sent)=='NN') or (get_tagy(b,sent)=='NNS'):
                                        orr=get_orientation(b)
                                        if(orr!='='):
                                            if(b not in aspect_opnions):
                                                aspect_opnions.append(b)
                            if(b==as_synm)or(b==inflection.pluralize(as_synm)):
                                tag=get_tagy(c,sent)
                                if (tag in ['JJ', 'JJR', 'JJS', 'RB', 'RBR', 'RBS','VBG','VB','VBP','VBZ','VBN','VBD','IN']):
                                    if(get_tagy(a,sent)!='NN') or (get_tagy(a,sent)!='NNS') or (get_tagy(a,sent)!='NP'):
                                        orr=get_orientation(c)
                                        if(orr!='='):
                                            if(c not in aspect_opnions):
                                                aspect_opnions.append(c)
                                    elif(get_tagy(a,sent)=='NN')or (get_tagy(a,sent)=='NNS'):
                                        orr=get_orientation(a)
                                        if(orr!='='):
                                            if(a not in aspect_opnions):
                                                aspect_opnions.append(a)
                            if(c==as_synm)or(c==inflection.pluralize(as_synm)):
                                tag=get_tagy(b,sent)
                                if (tag in ['JJ', 'JJR', 'JJS', 'RB', 'RBR', 'RBS','VBG','VB','VBP','VBZ','VBN','VBD','IN']):
                                    if(get_tagy(a,sent)!='NN') or (get_tagy(a,sent)!='NNS') or (get_tagy(a,sent)!='NP'):
                                        orr=get_orientation(b)
                                        if(orr!='='):
                                            if(b not in aspect_opnions):
                                                aspect_opnions.append(b)
                                    elif(get_tagy(a,sent)=='NN') or (get_tagy(a,sent)=='NNS'):
                                        orr=get_orientation(a)
                                        if(orr!='='):
                                            if(a not in aspect_opnions):
                                                aspect_opnions.append(a)
                   
          elif(len(as_synm_lst)>=2):
              two=True    
              if(revv.find(as_synm)!=-1)or (revv.find(inflection.pluralize(as_synm))!=-1):
                  found=True
              if(found==True)and (two==True):    
                  if(len(as_synm_lst)==2):
                        plural=inflection.pluralize(as_synm)
                        pwrds=plural.split()
                        Tgrams = ngrams(r_wrds, 3)
                        for a,b,c in Tgrams:
                            if((a==as_synm_lst[0])and (b==as_synm_lst[1])) or((a==pwrds[0])and(b==pwrds[1])):
                                tag=get_tagy(c,sent)
                                if (tag in ['JJ', 'JJR', 'JJS', 'RB', 'RBR', 'RBS','VBG','VB','VBP','VBZ','VBN','VBD','IN']):
                                        orr=get_orientation(c)
                                        if(orr!='='):
                                            if(c not in aspect_opnions):
                                                aspect_opnions.append(c)
                                elif(tag=='NN') or (tag=='NNS'):
                                        orr=get_orientation(c)
                                        if(orr!='='):
                                            if(c not in aspect_opnions):
                                                aspect_opnions.append(c) 
                                          
                            elif((b==as_synm_lst[0])and (c==as_synm_lst[1])) or((b==pwrds[0])and(c==pwrds[1])):
                                tag=get_tagy(a,sent)
                                if (tag in ['JJ', 'JJR', 'JJS', 'RB', 'RBR', 'RBS','VBG','VB','VBP','VBZ','VBN','VBD','IN']):
                                     
                                        orr=get_orientation(a)
                                        if(orr!='='):
                                            if(a not in aspect_opnions):
                                                aspect_opnions.append(a)
                                     
                                elif(tag=='NN') or (tag=='NNS'):
                                        orr=get_orientation(a)
                                        if(orr!='='):
                                            if(a not in aspect_opnions):
                                                aspect_opnions.append(a)
                  elif(len(as_synm_lst)==3):
                           plural=inflection.pluralize(as_synm)
                           pwrds=plural.split()
                           Tgrams = ngrams(r_wrds, 4) 
                           for a,b,c,d in Tgrams:
                               if((a==as_synm_lst[0])and (b==as_synm_lst[1])and (c==as_synm_lst[2]))   or((a==pwrds[0])and(b==pwrds[1])and(c==pwrds[2])):
                                tag=get_tagy(d,sent)
                                if (tag in ['JJ', 'JJR', 'JJS', 'RB', 'RBR', 'RBS','VBG','VB','VBP','VBZ','VBN','VBD','IN']):
                                        orr=get_orientation(d)
                                        if(orr!='='):
                                            if(d not in aspect_opnions):
                                                aspect_opnions.append(d)
                                elif(tag=='NN') or (tag=='NNS'):
                                        orr=get_orientation(d)
                                        if(orr!='='):
                                            if(d not in aspect_opnions):
                                                aspect_opnions.append(d) 
                                          
                               elif((b==as_synm_lst[0])and (c==as_synm_lst[1])and (d==as_synm_lst[2])) or((b==pwrds[0])and(c==pwrds[1])and(d==pwrds[2])):
                                tag=get_tagy(a,sent)
                                if (tag in ['JJ', 'JJR', 'JJS', 'RB', 'RBR', 'RBS','VBG','VB','VBP','VBZ','VBN','VBD','IN']):
                                     
                                        orr=get_orientation(a)
                                        if(orr!='='):
                                            if(a not in aspect_opnions):
                                                aspect_opnions.append(a)
                                     
                                elif(tag=='NN') or (tag=='NNS'):
                                        orr=get_orientation(a)
                                        if(orr!='='):
                                            if(a not in aspect_opnions):
                                                aspect_opnions.append(a)
              elif(found==False)and(two==True):
                  
                  for s in as_synm_lst:
                      if(s==ispct):
                            equaly=True

                      if(s in r_wrds)or ((inflection.pluralize(s))in r_wrds )and (equaly==False):
                       if (len(r_wrds)==2):
                        bigrams = ngrams(r_wrds, 2)
                        for i,j in bigrams:
                            if(i==s)or(i==inflection.pluralize(s)):
                                tag=get_tagy(j,sent)
                                if (tag in ['JJ', 'JJR', 'JJS', 'RB', 'RBR', 'RBS','VBG','VB','VBP','VBZ','VBN','VBD','IN']):
                                    if(j not in aspect_opnions):
                                        aspect_opnions.append(j)
                                elif(tag=='NN')or (tag=='NNS'):
                                    r=get_orientation(j)
                                    if(r!='='):
                                        if(j not in aspect_opnions):
                                            aspect_opnions.append(j)
                            elif(j==s)or(j==inflection.pluralize(s)):
                                tag=get_tagy(i,sent)
                                if (tag in ['JJ', 'JJR', 'JJS', 'RB', 'RBR', 'RBS','VBG','VB','VBP','VBZ','VBN','VBD','IN']):
                                    if(i not in aspect_opnions):
                                        aspect_opnions.append(i)
                                elif(tag=='NN')or (tag=='NNS'):
                                    r=get_orientation(i)
                                    if(r!='='):
                                        if(i not in aspect_opnions):
                                            aspect_opnions.append(i)
                       elif(len(r_wrds)>2):
                        Tgrams = ngrams(r_wrds, 3)
                        for a,b,c in Tgrams:
                            if(a==s)or(a==inflection.pluralize(s)):
                                tag=get_tagy(b,sent)
                                if (tag in ['JJ', 'JJR', 'JJS', 'RB', 'RBR', 'RBS','VBG','VB','VBP','VBZ','VBN','VBD','IN']):
                                    if(get_tagy(c,sent)!='NN')or (get_tagy(c,sent)!='NNS') or (get_tagy(c,sent)!='NP') :
                                        orr=get_orientation(b)
                                        if(orr!='='):
                                            if(b not in aspect_opnions):
                                                aspect_opnions.append(b)
                                    if( (get_tagy(c,sent)) in ['JJ', 'JJR', 'JJS', 'RB', 'RBR', 'RBS','VBG','VB','VBP','VBZ','VBN','VBD','IN']):
                                        orr=get_orientation(c)
                                        if(orr!='='):
                                            if(c not in aspect_opnions):
                                                aspect_opnions.append(c) 
                                    elif(get_tagy(c,sent)=='NN') or (get_tagy(c,sent)=='NNS'):
                                        orr=get_orientation(c)
                                        if(orr!='='):
                                            if(c not in aspect_opnions):
                                                aspect_opnions.append(c)      
                            elif(b==s)or(b==inflection.pluralize(s)):
                                tag=get_tagy(a,sent)
                                if (tag in ['JJ', 'JJR', 'JJS', 'RB', 'RBR', 'RBS','VBG','VB','VBP','VBZ','VBN','VBD','IN']):
                                    if(get_tagy(c,sent)!='NN')or (get_tagy(c,sent)!='NNS') or (get_tagy(c,sent)!='NP'):
                                        orr=get_orientation(a)
                                        if(orr!='='):
                                            if(a not in aspect_opnions):
                                                aspect_opnions.append(a)
                                    elif(get_tagy(c,sent)=='NN')or (get_tagy(c,sent)=='NNS') or (get_tagy(c,sent)=='NP') and (rev.find('and')!=-1)or(rev.find('AND')!=-1):
                                        andd='and'.lower()
                                        rt=(sent.lower()).split()
                                        if((rt.index(c)-rt.index(andd))==1):
                                            if(a not in aspect_opnions):
                                                aspect_opnions.append(a)
                                    elif(get_tagy(c,sent)=='NN')or (get_tagy(c,sent)=='NNS'):
                                        orr=get_orientation(c)
                                        if(orr!='='):
                                            if(c not in aspect_opnions):
                                                aspect_opnions.append(c)
                            elif(c==s)or(c==inflection.pluralize(s)):
                                tag=get_tagy(a,sent)
                                if (tag in ['JJ', 'JJR', 'JJS', 'RB', 'RBR', 'RBS','VBG','VB','VBP','VBZ','VBN','VBD','IN']):
                                    if(get_tagy(b,sent)!='NN')or (get_tagy(b,sent)!='NNS') or (get_tagy(b,sent)!='NP'):
                                        orr=get_orientation(a)
                                        if(orr!='='):
                                            if(a not in aspect_opnions):
                                                aspect_opnions.append(a)
                                    elif(get_tagy(b,sent)=='NN')or (get_tagy(b,sent)=='NNS'):
                                        orr=get_orientation(b)
                                        if(orr!='='):
                                            if(b not in aspect_opnions):
                                                aspect_opnions.append(b)
                            if(a==s)or(a==inflection.pluralize(s)):
                                tag=get_tagy(c,sent)
                                if (tag in ['JJ', 'JJR', 'JJS', 'RB', 'RBR', 'RBS','VBG','VB','VBP','VBZ','VBN','VBD','IN']):
                                    if(get_tagy(b,sent)!='NN') or (get_tagy(b,sent)!='NNS') or (get_tagy(b,sent)!='NP'):
                                        orr=get_orientation(c)
                                        if(orr!='='):
                                            if(c not in aspect_opnions):
                                                aspect_opnions.append(c)
                                    elif(get_tagy(b,sent)=='NN') or (get_tagy(b,sent)=='NNS'):
                                        orr=get_orientation(b)
                                        if(orr!='='):
                                            if(b not in aspect_opnions):
                                                aspect_opnions.append(b)
                            if(b==s)or(b==inflection.pluralize(s)):
                                tag=get_tagy(c,sent)
                                if (tag in ['JJ', 'JJR', 'JJS', 'RB', 'RBR', 'RBS','VBG','VB','VBP','VBZ','VBN','VBD','IN']):
                                    if(get_tagy(a,sent)!='NN') or (get_tagy(a,sent)!='NNS') or (get_tagy(a,sent)!='NP'):
                                        orr=get_orientation(c)
                                        if(orr!='='):
                                            if(c not in aspect_opnions):
                                                aspect_opnions.append(c)
                                    elif(get_tagy(a,sent)=='NN')or (get_tagy(a,sent)=='NNS'):
                                        orr=get_orientation(a)
                                        if(orr!='='):
                                            if(a not in aspect_opnions):
                                                aspect_opnions.append(a)
                            if(c==s)or(c==inflection.pluralize(s)):
                                tag=get_tagy(b,sent)
                                if (tag in ['JJ', 'JJR', 'JJS', 'RB', 'RBR', 'RBS','VBG','VB','VBP','VBZ','VBN','VBD','IN']):
                                    if(get_tagy(a,sent)!='NN') or (get_tagy(a,sent)!='NNS') or (get_tagy(a,sent)!='NP'):
                                        orr=get_orientation(b)
                                        if(orr!='='):
                                            if(b not in aspect_opnions):
                                                aspect_opnions.append(b)
                                    elif(get_tagy(a,sent)=='NN') or (get_tagy(a,sent)=='NNS'):
                                        orr=get_orientation(a)
                                        if(orr!='='):
                                            if(a not in aspect_opnions):
                                                aspect_opnions.append(a)
          if(len(aspect_opnions)==1):
                    rev1=sent.lower()
                    rev_words=rev1.split()
                    polarity= get_orientation(aspect_opnions[0])  
                    postv=False
                    negtv=False
                    if(polarity=='+'):
                     for p in pos_sentiments:
                            if(p.strip() in rev_words) :
                                postv=True
                                break
                    elif(polarity=='-'):
                        for n in neg_sentiments:
                                if(n.strip() in rev_words) :
                                    negtv=True
                                    break
                    exist=False
                    if((polarity=='+')and (postv==True)) or ((polarity!='+')and (postv==True)) or ((polarity=='=')and (postv==True)):
                         
                        for i in rev_words:
                            for j in negativeWordSet:
                                if(i==j):
                                    found_neg=True
                                    neg_word=j
                                    exist=True
                                    break
                                else:
                                    found_neg=False
                            if(exist==True):
                                break
                        if(found_neg==False):
                               
                                if(rev not in tbl_revws[ispct].Pos_reviews):
                                        tbl_revws[ispct].Pos_reviews.append(rev)
                               
                        elif(found_neg==True):
                            if(aspect_opnions[0] in rev_words):
                                if(rev_words.index(neg_word)<rev_words.index(aspect_opnions[0])):
                                    if(neg_word=="not"):
                                        if("only" in rev_words)and(((rev_words.index("only"))-(rev_words.index("not")))==1):
                               
                                            if(rev not in tbl_revws[ispct].Pos_reviews):
                                                  tbl_revws[ispct].Pos_reviews.append(rev)

                                        else:

                                            if(rev not in tbl_revws[ispct].Neg_reviews):
                                                    tbl_revws[ispct].Neg_reviews.append(rev)

                                    else:

                                        if(rev not in tbl_revws[ispct].Neg_reviews):
                                                tbl_revws[ispct].Neg_reviews.append(rev)

                                elif(rev_words.index(neg_word)>rev_words.index(aspect_opnions[0])):

                                    if(rev not in tbl_revws[ispct].Pos_reviews):
                                            tbl_revws[ispct].Pos_reviews.append(rev)

                    elif((polarity=='-')and (negtv==True)) or ((polarity!='-')and (negtv==True))or ((polarity=='=')and (negtv==True)):
                             
                            for i in rev_words:
                                for j in negativeWordSet:
                                    if(i==j):
                                        found_neg=True
                                        neg_word=j
                                        exist=True
                                        break
                                    else:
                                        found_neg=False
                                if(exist==True):
                                    break
                            if(found_neg==False):

                                if(rev not in tbl_revws[ispct].Neg_reviews):
                                            tbl_revws[ispct].Neg_reviews.append(rev)

                            elif(found_neg==True):
                                if(rev_words.index(neg_word)<rev_words.index(aspect_opnions[0])):
                                    if(neg_word=="not"):
                                        if("only" in rev_words)and(((rev_words.index("only"))-(rev_words.index("not")))==1):

                                            if(rev not in tbl_revws[ispct].Neg_reviews):
                                                    tbl_revws[ispct].Neg_reviews.append(rev)

                                        else:

                                                if(rev not in tbl_revws[ispct].Pos_reviews):
                                                    tbl_revws[ispct].Pos_reviews.append(rev)

                                    else:

                                                if(rev not in tbl_revws[ispct].Pos_reviews):
                                                    tbl_revws[ispct].Pos_reviews.append(rev)
                                         
                                elif(rev_words.index(neg_word)>rev_words.index(aspect_opnions[0])):

                                        if(rev not in tbl_revws[ispct].Neg_reviews):
                                            tbl_revws[ispct].Neg_reviews.append(rev)

                    elif(polarity=='=')and (postv==True):

                                if(rev not in tbl_revws[ispct].Pos_reviews):
                                    tbl_revws[ispct].Pos_reviews.append(rev)
                                    break
                    elif (polarity=='=')and (negtv==True):

                                    if(rev not in tbl_revws[ispct].Neg_reviews):
                                        tbl_revws[ispct].Neg_reviews.append(rev)
                                        break                         

          elif(len(aspect_opnions)>1):
                    c_pos=0
                    c_neg=0
                    rev1=sent.lower()
                    rev_words=rev1.split()
                    for op in aspect_opnions:
                        pol=get_orientation(op)  
                        postv=False
                        negtv=False
                        if(pol=='+'):
                            for p in pos_sentiments:
                                if(p.strip() in rev_words) :
                                    postv=True
                                    break
                        elif(pol=='-'):
                            for n in neg_sentiments:
                                if(n.strip() in rev_words) :
                                    negtv=True
                                    break
                         
                        exist=False
                        if((pol=='+')and (postv==True)) or ((pol!='+')and (postv==True))or ((pol=='=')and (postv==True))or ((pol=='+')and (postv==False)):

                            for i in rev_words:
                                for j in negativeWordSet:
                                    if(i==j):
                                        found_neg=True
                                        neg_word=j
                                        exist=True
                                        break
                                    else:
                                        found_neg=False
                                if(exist==True):
                                    break
                            if(found_neg==False):
                                c_pos+=1
                            elif(found_neg==True):
                               if(op in rev_words): 
                                if(rev_words.index(neg_word)<rev_words.index(op)):
                                    if(neg_word=="not"):
                                        if("only" in rev_words)and(((rev_words.index("only"))-(rev_words.index("not")))==1):
                                            c_pos+=1
                                        else:
                                            c_neg+=1
                                    else:
                                        c_neg+=1
                                elif(rev_words.index(neg_word)>rev_words.index(op)):
                                    c_pos+=1
                        elif((pol=='-')and (negtv==True)) or ((pol!='-')and (negtv==True))or ((pol=='=')and (negtv==True))or ((pol=='-')and (negtv==False)):

                            for i in rev_words:
                                for j in negativeWordSet:
                                    if(i==j):
                                        found_neg=True
                                        neg_word=j
                                        exist=True
                                        break
                                    else:
                                        found_neg=False
                                if(exist==True):
                                    break
                            if(found_neg==False):
                                c_neg+=1
                            elif(found_neg==True):
                               if(op in rev_words): 
                                if(rev_words.index(neg_word)<rev_words.index(op)):
                                    if(neg_word=="not"):
                                        if("only" in rev_words)and(((rev_words.index("only"))-(rev_words.index("not")))==1):
                                            c_neg+=1
                                        else:
                                            c_pos+=1
                                    else:
                                        c_pos+=1
                                elif(rev_words.index(neg_word)>rev_words.index(op)):
                                    c_neg+=1
                    if(c_neg>c_pos):

                                if(rev not in tbl_revws[ispct].Neg_reviews):
                                    tbl_revws[ispct].Neg_reviews.append(rev)

                    elif(c_neg<c_pos):

                                if(rev not in tbl_revws[ispct].Pos_reviews):
                                    tbl_revws[ispct].Pos_reviews.append(rev)
          sentos=sent.split()
          if(len(as_synm_lst)==1):
                      if(len(aspect_opnions)==0) and (sent!="") and ((sent.find(as_synm)!=-1 ) or (sent.find(inflection.pluralize(as_synm))!=-1 ) ):  
                          exst_empty=True
          elif(len(as_synm_lst)==2):
              if(len(aspect_opnions)==0) and (sent!="") and ((sent.find(as_synm)!=-1 ) or (sent.find(inflection.pluralize(as_synm))!=-1 ) ) or (as_synm_lst[0] in sentos ) or (inflection.pluralize(as_synm_lst[0]) in sentos )or (as_synm_lst[1] in sentos ) or (inflection.pluralize(as_synm_lst[1]) in sentos ):  
                          exst_empty=True
          elif(len(as_synm_lst)==3):
              if(len(aspect_opnions)==0) and (sent!="") and ((sent.find(as_synm)!=-1 ) or (sent.find(inflection.pluralize(as_synm))!=-1 ) ) or (as_synm_lst[0] in sentos ) or (inflection.pluralize(as_synm_lst[0]) in sentos )or (as_synm_lst[1] in sentos ) or (inflection.pluralize(as_synm_lst[1]) in sentos )or (as_synm_lst[2] in sentos ) or (inflection.pluralize(as_synm_lst[2]) in sentos ):
                     exst_empty=True
          if( exst_empty==True):
                    rev1=rev.lower()
                    rev_words=rev1.split()
                    exist=False
                    for i in rev_words:
                        for j in negativeWordSet:
                            if(i==j):
                                found_neg_p=True
                                neg_word=j
                                exist=True
                                break
                            else:
                                found_neg_p=False
                        if(exist==True):
                            break
                    if(found_neg_p==True):
                      if(len(as_synm_lst)==1):  
                       if(as_synm in rev_words):
                         
                        if(rev_words.index(neg_word)<rev_words.index(as_synm)):

                                if(rev not in tbl_revws[ispct].Neg_reviews):
                                    tbl_revws[ispct].Neg_reviews.append(rev)

                       if(inflection.pluralize(as_synm)in rev_words):
                           asspkt=inflection.singularize(as_synm)
                           if(rev_words.index(neg_word)<rev_words.index(inflection.pluralize(asspkt))):

                                if(rev not in tbl_revws[ispct].Neg_reviews):
                                   tbl_revws[ispct].Neg_reviews.append(rev)

                      elif(len(as_synm_lst)>1):
                          
                       if(sent.find(as_synm)!=-1):
                         
                        if(rev_words.index(neg_word)<rev_words.index(as_synm_lst[0])):

                                if(rev not in tbl_revws[ispct].Neg_reviews):
                                    tbl_revws[ispct].Neg_reviews.append(rev)

                       if(sent.find(inflection.pluralize(as_synm))!=-1):
                           asspkt=inflection.singularize(as_synm)
                           if(rev_words.index(neg_word)<rev_words.index(inflection.pluralize(as_synm_st[0]))):

                                if(rev not in tbl_revws[ispct].Neg_reviews):
                                   tbl_revws[ispct].Neg_reviews.append(rev)

                          
    return tbl_revws
                               

def srch_wz_Nuprs(revvos,tbl_revws,aspct_tbl):# this function is to classify the reviews according to the upper words that are semantically related to the noun aspects input: reviews & dictionary of aspects with its classified reviews & noun aspects lexicon(aspect, synonym, hyponym and hyernym) output: dictionary containing the classified reviews
  
    
    found_neg=False
    aspect_table={}
   
    for ispct in aspct_tbl:
        
        as_synm_lst=(aspct_tbl[ispct].upper).split()
        as_synm=(aspct_tbl[ispct].upper)
        for r in revvos:
         aspect=""
         rev=r    
         aspect_opnions=[]
         exst_empty=False
         rev_wrds=rev.split()   
         sentences=rev.split(",")
         for sent in sentences:
          aspect=""
          equaly=False
          found=False
          one=False
          two=False
          wreds=sent.split(" ")
          revv=test(sent).lower()
          r_wrds=remove_stop_words(revv)
          if(len(as_synm_lst)==1):
              if(as_synm in r_wrds)or (inflection.pluralize(as_synm) in r_wrds):
                  if (len(r_wrds)==2):
                        bigrams = ngrams(r_wrds, 2)
                        for i,j in bigrams:
                            if(i==as_synm)or(i==inflection.pluralize(as_synm)):
                                tag=get_tagy(j,sent)
                                if (tag in ['JJ', 'JJR', 'JJS', 'RB', 'RBR', 'RBS','VBG','VB','VBP','VBZ','VBN','VBD','IN']):
                                    if(j not in aspect_opnions):
                                        aspect_opnions.append(j)
                                elif(tag=='NN')or (tag=='NNS'):
                                    r=get_orientation(j)
                                    if(r!='='):
                                        if(j not in aspect_opnions):
                                            aspect_opnions.append(j)
                            elif(j==as_synm)or(j==inflection.pluralize(as_synm)):
                                tag=get_tagy(i,sent)
                                if (tag in ['JJ', 'JJR', 'JJS', 'RB', 'RBR', 'RBS','VBG','VB','VBP','VBZ','VBN','VBD','IN']):
                                    if(i not in aspect_opnions):
                                        aspect_opnions.append(i)
                                elif(tag=='NN')or (tag=='NNS'):
                                    r=get_orientation(i)
                                    if(r!='='):
                                        if(i not in aspect_opnions):
                                            aspect_opnions.append(i)
                  elif(len(r_wrds)>2):
                        Tgrams = ngrams(r_wrds, 3)
                        for a,b,c in Tgrams:
                            if(a==as_synm)or(a==inflection.pluralize(as_synm)):
                                tag=get_tagy(b,sent)
                                if (tag in ['JJ', 'JJR', 'JJS', 'RB', 'RBR', 'RBS','VBG','VB','VBP','VBZ','VBN','VBD','IN']):
                                    if(get_tagy(c,sent)!='NN')or (get_tagy(c,sent)!='NNS') or (get_tagy(c,sent)!='NP') :
                                        orr=get_orientation(b)
                                        if(orr!='='):
                                            if(b not in aspect_opnions):
                                                aspect_opnions.append(b)
                                    if( (get_tagy(c,sent)) in ['JJ', 'JJR', 'JJS', 'RB', 'RBR', 'RBS','VBG','VB','VBP','VBZ','VBN','VBD','IN']):
                                        orr=get_orientation(c)
                                        if(orr!='='):
                                            if(c not in aspect_opnions):
                                                aspect_opnions.append(c) 
                                    elif(get_tagy(c,sent)=='NN') or (get_tagy(c,sent)=='NNS'):
                                        orr=get_orientation(c)
                                        if(orr!='='):
                                            if(c not in aspect_opnions):
                                                aspect_opnions.append(c)      
                            elif(b==as_synm)or(b==inflection.pluralize(as_synm)):
                                tag=get_tagy(a,sent)
                                if (tag in ['JJ', 'JJR', 'JJS', 'RB', 'RBR', 'RBS','VBG','VB','VBP','VBZ','VBN','VBD','IN']):
                                    if(get_tagy(c,sent)!='NN')or (get_tagy(c,sent)!='NNS') or (get_tagy(c,sent)!='NP'):
                                        orr=get_orientation(a)
                                        if(orr!='='):
                                            if(a not in aspect_opnions):
                                                aspect_opnions.append(a)
                                    elif(get_tagy(c,sent)=='NN')or (get_tagy(c,sent)=='NNS') or (get_tagy(c,sent)=='NP') and (rev.find('and')!=-1)or(rev.find('AND')!=-1):
                                        andd='and'.lower()
                                        rt=(sent.lower()).split()
                                        if((rt.index(c)-rt.index(andd))==1):
                                            if(a not in aspect_opnions):
                                                aspect_opnions.append(a)
                                    elif(get_tagy(c,sent)=='NN')or (get_tagy(c,sent)=='NNS'):
                                        orr=get_orientation(c)
                                        if(orr!='='):
                                            if(c not in aspect_opnions):
                                                aspect_opnions.append(c)
                            elif(c==as_synm)or(c==inflection.pluralize(as_synm)):
                                tag=get_tagy(a,sent)
                                if (tag in ['JJ', 'JJR', 'JJS', 'RB', 'RBR', 'RBS','VBG','VB','VBP','VBZ','VBN','VBD','IN']):
                                    if(get_tagy(b,sent)!='NN')or (get_tagy(b,sent)!='NNS') or (get_tagy(b,sent)!='NP'):
                                        orr=get_orientation(a)
                                        if(orr!='='):
                                            if(a not in aspect_opnions):
                                                aspect_opnions.append(a)
                                    elif(get_tagy(b,sent)=='NN')or (get_tagy(b,sent)=='NNS'):
                                        orr=get_orientation(b)
                                        if(orr!='='):
                                            if(b not in aspect_opnions):
                                                aspect_opnions.append(b)
                            if(a==as_synm)or(a==inflection.pluralize(as_synm)):
                                tag=get_tagy(c,sent)
                                if (tag in ['JJ', 'JJR', 'JJS', 'RB', 'RBR', 'RBS','VBG','VB','VBP','VBZ','VBN','VBD','IN']):
                                    if(get_tagy(b,sent)!='NN') or (get_tagy(b,sent)!='NNS') or (get_tagy(b,sent)!='NP'):
                                        orr=get_orientation(c)
                                        if(orr!='='):
                                            if(c not in aspect_opnions):
                                                aspect_opnions.append(c)
                                    elif(get_tagy(b,sent)=='NN') or (get_tagy(b,sent)=='NNS'):
                                        orr=get_orientation(b)
                                        if(orr!='='):
                                            if(b not in aspect_opnions):
                                                aspect_opnions.append(b)
                            if(b==as_synm)or(b==inflection.pluralize(as_synm)):
                                tag=get_tagy(c,sent)
                                if (tag in ['JJ', 'JJR', 'JJS', 'RB', 'RBR', 'RBS','VBG','VB','VBP','VBZ','VBN','VBD','IN']):
                                    if(get_tagy(a,sent)!='NN') or (get_tagy(a,sent)!='NNS') or (get_tagy(a,sent)!='NP'):
                                        orr=get_orientation(c)
                                        if(orr!='='):
                                            if(c not in aspect_opnions):
                                                aspect_opnions.append(c)
                                    elif(get_tagy(a,sent)=='NN')or (get_tagy(a,sent)=='NNS'):
                                        orr=get_orientation(a)
                                        if(orr!='='):
                                            if(a not in aspect_opnions):
                                                aspect_opnions.append(a)
                            if(c==as_synm)or(c==inflection.pluralize(as_synm)):
                                tag=get_tagy(b,sent)
                                if (tag in ['JJ', 'JJR', 'JJS', 'RB', 'RBR', 'RBS','VBG','VB','VBP','VBZ','VBN','VBD','IN']):
                                    if(get_tagy(a,sent)!='NN') or (get_tagy(a,sent)!='NNS') or (get_tagy(a,sent)!='NP'):
                                        orr=get_orientation(b)
                                        if(orr!='='):
                                            if(b not in aspect_opnions):
                                                aspect_opnions.append(b)
                                    elif(get_tagy(a,sent)=='NN') or (get_tagy(a,sent)=='NNS'):
                                        orr=get_orientation(a)
                                        if(orr!='='):
                                            if(a not in aspect_opnions):
                                                aspect_opnions.append(a)
                   
          elif(len(as_synm_lst)>=2):
              two=True    
              if(revv.find(as_synm)!=-1)or (revv.find(inflection.pluralize(as_synm))!=-1):
                  found=True
              if(found==True)and (two==True):    
                  if(len(as_synm_lst)==2):
                        plural=inflection.pluralize(as_synm)
                        pwrds=plural.split()
                        Tgrams = ngrams(r_wrds, 3)
                        for a,b,c in Tgrams:
                            if((a==as_synm_lst[0])and (b==as_synm_lst[1])) or((a==pwrds[0])and(b==pwrds[1])):
                                tag=get_tagy(c,sent)
                                if (tag in ['JJ', 'JJR', 'JJS', 'RB', 'RBR', 'RBS','VBG','VB','VBP','VBZ','VBN','VBD','IN']):
                                        orr=get_orientation(c)
                                        if(orr!='='):
                                            if(c not in aspect_opnions):
                                                aspect_opnions.append(c)
                                elif(tag=='NN') or (tag=='NNS'):
                                        orr=get_orientation(c)
                                        if(orr!='='):
                                            if(c not in aspect_opnions):
                                                aspect_opnions.append(c) 
                                          
                            elif((b==as_synm_lst[0])and (c==as_synm_lst[1])) or((b==pwrds[0])and(c==pwrds[1])):
                                tag=get_tagy(a,sent)
                                if (tag in ['JJ', 'JJR', 'JJS', 'RB', 'RBR', 'RBS','VBG','VB','VBP','VBZ','VBN','VBD','IN']):
                                     
                                        orr=get_orientation(a)
                                        if(orr!='='):
                                            if(a not in aspect_opnions):
                                                aspect_opnions.append(a)
                                     
                                elif(tag=='NN') or (tag=='NNS'):
                                        orr=get_orientation(a)
                                        if(orr!='='):
                                            if(a not in aspect_opnions):
                                                aspect_opnions.append(a)
                  elif(len(as_synm_lst)==3):
                           plural=inflection.pluralize(as_synm)
                           pwrds=plural.split()
                           Tgrams = ngrams(r_wrds, 4) 
                           for a,b,c,d in Tgrams:
                               if((a==as_synm_lst[0])and (b==as_synm_lst[1])and (c==as_synm_lst[2]))   or((a==pwrds[0])and(b==pwrds[1])and(c==pwrds[2])):
                                tag=get_tagy(d,sent)
                                if (tag in ['JJ', 'JJR', 'JJS', 'RB', 'RBR', 'RBS','VBG','VB','VBP','VBZ','VBN','VBD','IN']):
                                        orr=get_orientation(d)
                                        if(orr!='='):
                                            if(d not in aspect_opnions):
                                                aspect_opnions.append(d)
                                elif(tag=='NN') or (tag=='NNS'):
                                        orr=get_orientation(d)
                                        if(orr!='='):
                                            if(d not in aspect_opnions):
                                                aspect_opnions.append(d) 
                                          
                               elif((b==as_synm_lst[0])and (c==as_synm_lst[1])and (d==as_synm_lst[2])) or((b==pwrds[0])and(c==pwrds[1])and(d==pwrds[2])):
                                tag=get_tagy(a,sent)
                                if (tag in ['JJ', 'JJR', 'JJS', 'RB', 'RBR', 'RBS','VBG','VB','VBP','VBZ','VBN','VBD','IN']):
                                     
                                        orr=get_orientation(a)
                                        if(orr!='='):
                                            if(a not in aspect_opnions):
                                                aspect_opnions.append(a)
                                     
                                elif(tag=='NN') or (tag=='NNS'):
                                        orr=get_orientation(a)
                                        if(orr!='='):
                                            if(a not in aspect_opnions):
                                                aspect_opnions.append(a)
              elif(found==False)and(two==True):
                  
                  for s in as_synm_lst:
                    
                      if(s==ispct):
                            equaly=True

                      if(s in r_wrds)or ((inflection.pluralize(s))in r_wrds )and(equaly==False):
                       if (len(r_wrds)==2):
                        bigrams = ngrams(r_wrds, 2)
                        for i,j in bigrams:
                            if(i==s)or(i==inflection.pluralize(s)):
                                tag=get_tagy(j,sent)
                                if (tag in ['JJ', 'JJR', 'JJS', 'RB', 'RBR', 'RBS','VBG','VB','VBP','VBZ','VBN','VBD','IN']):
                                    if(j not in aspect_opnions):
                                        aspect_opnions.append(j)
                                elif(tag=='NN')or (tag=='NNS'):
                                    r=get_orientation(j)
                                    if(r!='='):
                                        if(j not in aspect_opnions):
                                            aspect_opnions.append(j)
                            elif(j==s)or(j==inflection.pluralize(s)):
                                tag=get_tagy(i,sent)
                                if (tag in ['JJ', 'JJR', 'JJS', 'RB', 'RBR', 'RBS','VBG','VB','VBP','VBZ','VBN','VBD','IN']):
                                    if(i not in aspect_opnions):
                                        aspect_opnions.append(i)
                                elif(tag=='NN')or (tag=='NNS'):
                                    r=get_orientation(i)
                                    if(r!='='):
                                        if(i not in aspect_opnions):
                                            aspect_opnions.append(i)
                       elif(len(r_wrds)>2):
                        Tgrams = ngrams(r_wrds, 3)
                        for a,b,c in Tgrams:
                            if(a==s)or(a==inflection.pluralize(s)):
                                tag=get_tagy(b,sent)
                                if (tag in ['JJ', 'JJR', 'JJS', 'RB', 'RBR', 'RBS','VBG','VB','VBP','VBZ','VBN','VBD','IN']):
                                    if(get_tagy(c,sent)!='NN')or (get_tagy(c,sent)!='NNS') or (get_tagy(c,sent)!='NP') :
                                        orr=get_orientation(b)
                                        if(orr!='='):
                                            if(b not in aspect_opnions):
                                                aspect_opnions.append(b)
                                    if( (get_tagy(c,sent)) in ['JJ', 'JJR', 'JJS', 'RB', 'RBR', 'RBS','VBG','VB','VBP','VBZ','VBN','VBD','IN']):
                                        orr=get_orientation(c)
                                        if(orr!='='):
                                            if(c not in aspect_opnions):
                                                aspect_opnions.append(c) 
                                    elif(get_tagy(c,sent)=='NN') or (get_tagy(c,sent)=='NNS'):
                                        orr=get_orientation(c)
                                        if(orr!='='):
                                            if(c not in aspect_opnions):
                                                aspect_opnions.append(c)      
                            elif(b==s)or(b==inflection.pluralize(s)):
                                tag=get_tagy(a,sent)
                                if (tag in ['JJ', 'JJR', 'JJS', 'RB', 'RBR', 'RBS','VBG','VB','VBP','VBZ','VBN','VBD','IN']):
                                    if(get_tagy(c,sent)!='NN')or (get_tagy(c,sent)!='NNS') or (get_tagy(c,sent)!='NP'):
                                        orr=get_orientation(a)
                                        if(orr!='='):
                                            if(a not in aspect_opnions):
                                                aspect_opnions.append(a)
                                    elif(get_tagy(c,sent)=='NN')or (get_tagy(c,sent)=='NNS') or (get_tagy(c,sent)=='NP') and (rev.find('and')!=-1)or(rev.find('AND')!=-1):
                                        andd='and'.lower()
                                        rt=(sent.lower()).split()
                                        if((rt.index(c)-rt.index(andd))==1):
                                            if(a not in aspect_opnions):
                                                aspect_opnions.append(a)
                                    elif(get_tagy(c,sent)=='NN')or (get_tagy(c,sent)=='NNS'):
                                        orr=get_orientation(c)
                                        if(orr!='='):
                                            if(c not in aspect_opnions):
                                                aspect_opnions.append(c)
                            elif(c==s)or(c==inflection.pluralize(s)):
                                tag=get_tagy(a,sent)
                                if (tag in ['JJ', 'JJR', 'JJS', 'RB', 'RBR', 'RBS','VBG','VB','VBP','VBZ','VBN','VBD','IN']):
                                    if(get_tagy(b,sent)!='NN')or (get_tagy(b,sent)!='NNS') or (get_tagy(b,sent)!='NP'):
                                        orr=get_orientation(a)
                                        if(orr!='='):
                                            if(a not in aspect_opnions):
                                                aspect_opnions.append(a)
                                    elif(get_tagy(b,sent)=='NN')or (get_tagy(b,sent)=='NNS'):
                                        orr=get_orientation(b)
                                        if(orr!='='):
                                            if(b not in aspect_opnions):
                                                aspect_opnions.append(b)
                            if(a==s)or(a==inflection.pluralize(s)):
                                tag=get_tagy(c,sent)
                                if (tag in ['JJ', 'JJR', 'JJS', 'RB', 'RBR', 'RBS','VBG','VB','VBP','VBZ','VBN','VBD','IN']):
                                    if(get_tagy(b,sent)!='NN') or (get_tagy(b,sent)!='NNS') or (get_tagy(b,sent)!='NP'):
                                        orr=get_orientation(c)
                                        if(orr!='='):
                                            if(c not in aspect_opnions):
                                                aspect_opnions.append(c)
                                    elif(get_tagy(b,sent)=='NN') or (get_tagy(b,sent)=='NNS'):
                                        orr=get_orientation(b)
                                        if(orr!='='):
                                            if(b not in aspect_opnions):
                                                aspect_opnions.append(b)
                            if(b==s)or(b==inflection.pluralize(s)):
                                tag=get_tagy(c,sent)
                                if (tag in ['JJ', 'JJR', 'JJS', 'RB', 'RBR', 'RBS','VBG','VB','VBP','VBZ','VBN','VBD','IN']):
                                    if(get_tagy(a,sent)!='NN') or (get_tagy(a,sent)!='NNS') or (get_tagy(a,sent)!='NP'):
                                        orr=get_orientation(c)
                                        if(orr!='='):
                                            if(c not in aspect_opnions):
                                                aspect_opnions.append(c)
                                    elif(get_tagy(a,sent)=='NN')or (get_tagy(a,sent)=='NNS'):
                                        orr=get_orientation(a)
                                        if(orr!='='):
                                            if(a not in aspect_opnions):
                                                aspect_opnions.append(a)
                            if(c==s)or(c==inflection.pluralize(s)):
                                tag=get_tagy(b,sent)
                                if (tag in ['JJ', 'JJR', 'JJS', 'RB', 'RBR', 'RBS','VBG','VB','VBP','VBZ','VBN','VBD','IN']):
                                    if(get_tagy(a,sent)!='NN') or (get_tagy(a,sent)!='NNS') or (get_tagy(a,sent)!='NP'):
                                        orr=get_orientation(b)
                                        if(orr!='='):
                                            if(b not in aspect_opnions):
                                                aspect_opnions.append(b)
                                    elif(get_tagy(a,sent)=='NN') or (get_tagy(a,sent)=='NNS'):
                                        orr=get_orientation(a)
                                        if(orr!='='):
                                            if(a not in aspect_opnions):
                                                aspect_opnions.append(a)
          if(len(aspect_opnions)==1):
                    rev1=sent.lower()
                    rev_words=rev1.split()
                    polarity= get_orientation(aspect_opnions[0])  
                    postv=False
                    negtv=False
                    if(polarity=='+'):
                     for p in pos_sentiments:
                            if(p.strip() in rev_words) :
                                postv=True
                                break
                    elif(polarity=='-'):
                        for n in neg_sentiments:
                                if(n.strip() in rev_words) :
                                    negtv=True
                                    break
                    exist=False
                    if((polarity=='+')and (postv==True)) or ((polarity!='+')and (postv==True)) or ((polarity=='=')and (postv==True)):
                         
                        for i in rev_words:
                            for j in negativeWordSet:
                                if(i==j):
                                    found_neg=True
                                    neg_word=j
                                    exist=True
                                    break
                                else:
                                    found_neg=False
                            if(exist==True):
                                break
                        if(found_neg==False):
  
                                if(rev not in tbl_revws[ispct].Pos_reviews):
                                        tbl_revws[ispct].Pos_reviews.append(rev)
 
                        elif(found_neg==True):
                            if(aspect_opnions[0] in rev_words):
                                if(rev_words.index(neg_word)<rev_words.index(aspect_opnions[0])):
                                    if(neg_word=="not"):
                                        if("only" in rev_words)and(((rev_words.index("only"))-(rev_words.index("not")))==1):

                                            if(rev not in tbl_revws[ispct].Pos_reviews):
                                                  tbl_revws[ispct].Pos_reviews.append(rev)

                                        else:

                                            if(rev not in tbl_revws[ispct].Neg_reviews):
                                                    tbl_revws[ispct].Neg_reviews.append(rev)

                                    else:

                                        if(rev not in tbl_revws[ispct].Neg_reviews):
                                                tbl_revws[ispct].Neg_reviews.append(rev)

                                elif(rev_words.index(neg_word)>rev_words.index(aspect_opnions[0])):

                                    if(rev not in tbl_revws[ispct].Pos_reviews):
                                            tbl_revws[ispct].Pos_reviews.append(rev)

                    elif((polarity=='-')and (negtv==True)) or ((polarity!='-')and (negtv==True))or ((polarity=='=')and (negtv==True)):
                             
                            for i in rev_words:
                                for j in negativeWordSet:
                                    if(i==j):
                                        found_neg=True
                                        neg_word=j
                                        exist=True
                                        break
                                    else:
                                        found_neg=False
                                if(exist==True):
                                    break
                            if(found_neg==False):

                                if(rev not in tbl_revws[ispct].Neg_reviews):
                                            tbl_revws[ispct].Neg_reviews.append(rev)

                            elif(found_neg==True):
                               if(aspect_opnions[0] in rev_words): 
                                if(rev_words.index(neg_word)<rev_words.index(aspect_opnions[0])):
                                    if(neg_word=="not"):
                                        if("only" in rev_words)and(((rev_words.index("only"))-(rev_words.index("not")))==1):

                                            if(rev not in tbl_revws[ispct].Neg_reviews):
                                                    tbl_revws[ispct].Neg_reviews.append(rev)

                                        else:

                                                if(rev not in tbl_revws[i].Pos_reviews):
                                                    tbl_revws[ispct].Pos_reviews.append(rev)

                                    else:

                                                if(rev not in tbl_revws[ispct].Pos_reviews):
                                                    tbl_revws[ispct].Pos_reviews.append(rev)

                                         
                                elif(rev_words.index(neg_word)>rev_words.index(aspect_opnions[0])):

                                        if(rev not in tbl_revws[ispct].Neg_reviews):
                                            tbl_revws[ispct].Neg_reviews.append(rev)

                    elif(polarity=='=')and (postv==True):

                                if(rev not in tbl_revws[ispct].Pos_reviews):
                                    tbl_revws[ispct].Pos_reviews.append(rev)
                                    break
                    elif (polarity=='=')and (negtv==True):

                                    if(rev not in tbl_revws[ispct].Neg_reviews):
                                        tbl_revws[ispct].Neg_reviews.append(rev)
                                        break                         

          elif(len(aspect_opnions)>1):
                    c_pos=0
                    c_neg=0
                    rev1=sent.lower()
                    rev_words=rev1.split()
                    for op in aspect_opnions:
                        pol=get_orientation(op)  
                        postv=False
                        negtv=False
                        if(pol=='+'):
                            for p in pos_sentiments:
                                if(p.strip() in rev_words) :
                                    postv=True
                                    break
                        elif(pol=='-'):
                            for n in neg_sentiments:
                                if(n.strip() in rev_words) :
                                    negtv=True
                                    break
                         
                        exist=False
                        if((pol=='+')and (postv==True)) or ((pol!='+')and (postv==True))or ((pol=='=')and (postv==True))or ((pol=='+')and (postv==False)):

                            for i in rev_words:
                                for j in negativeWordSet:
                                    if(i==j):
                                        found_neg=True
                                        neg_word=j
                                        exist=True
                                        break
                                    else:
                                        found_neg=False
                                if(exist==True):
                                    break
                            if(found_neg==False):
                                c_pos+=1
                            elif(found_neg==True):
                               if(op in rev_words): 
                                if(rev_words.index(neg_word)<rev_words.index(op)):
                                    if(neg_word=="not"):
                                        if("only" in rev_words)and(((rev_words.index("only"))-(rev_words.index("not")))==1):
                                            c_pos+=1
                                        else:
                                            c_neg+=1
                                    else:
                                        c_neg+=1
                                elif(rev_words.index(neg_word)>rev_words.index(op)):
                                    c_pos+=1
                        elif((pol=='-')and (negtv==True)) or ((pol!='-')and (negtv==True))or ((pol=='=')and (negtv==True))or ((pol=='-')and (negtv==False)):

                            for i in rev_words:
                                for j in negativeWordSet:
                                    if(i==j):
                                        found_neg=True
                                        neg_word=j
                                        exist=True
                                        break
                                    else:
                                        found_neg=False
                                if(exist==True):
                                    break
                            if(found_neg==False):
                                c_neg+=1
                            elif(found_neg==True):
                               if(op in rev_words): 
                                if(rev_words.index(neg_word)<rev_words.index(op)):
                                    if(neg_word=="not"):
                                        if("only" in rev_words)and(((rev_words.index("only"))-(rev_words.index("not")))==1):
                                            c_neg+=1
                                        else:
                                            c_pos+=1
                                    else:
                                        c_pos+=1
                                elif(rev_words.index(neg_word)>rev_words.index(op)):
                                    c_neg+=1
                    if(c_neg>c_pos):

                                if(rev not in tbl_revws[ispct].Neg_reviews):
                                    tbl_revws[ispct].Neg_reviews.append(rev)

                    elif(c_neg<c_pos):

                                if(rev not in tbl_revws[ispct].Pos_reviews):
                                    tbl_revws[ispct].Pos_reviews.append(rev)
          sentos=sent.split()
          if(len(as_synm_lst)==1):
                      if(len(aspect_opnions)==0) and (sent!="") and ((sent.find(as_synm)!=-1 ) or (sent.find(inflection.pluralize(as_synm))!=-1 ) ):  
                          exst_empty=True
          elif(len(as_synm_lst)==2):
              if(len(aspect_opnions)==0) and (sent!="") and ((sent.find(as_synm)!=-1 ) or (sent.find(inflection.pluralize(as_synm))!=-1 ) ) or (as_synm_lst[0] in sentos ) or (inflection.pluralize(as_synm_lst[0]) in sentos )or (as_synm_lst[1] in sentos ) or (inflection.pluralize(as_synm_lst[1]) in sentos ):  
                          exst_empty=True
          elif(len(as_synm_lst)==3):
              if(len(aspect_opnions)==0) and (sent!="") and ((sent.find(as_synm)!=-1 ) or (sent.find(inflection.pluralize(as_synm))!=-1 ) ) or (as_synm_lst[0] in sentos ) or (inflection.pluralize(as_synm_lst[0]) in sentos )or (as_synm_lst[1] in sentos ) or (inflection.pluralize(as_synm_lst[1]) in sentos )or (as_synm_lst[2] in sentos ) or (inflection.pluralize(as_synm_lst[2]) in sentos ):
                     exst_empty=True
          if( exst_empty==True):
                    rev1=rev.lower()
                    rev_words=rev1.split()
                    exist=False
                    for i in rev_words:
                        for j in negativeWordSet:
                            if(i==j):
                                found_neg_p=True
                                neg_word=j
                                exist=True
                                break
                            else:
                                found_neg_p=False
                        if(exist==True):
                            break
                    if(found_neg_p==True):
                      if(len(as_synm_lst)==1):  
                       if(as_synm in rev_words):
                         
                        if(rev_words.index(neg_word)<rev_words.index(as_synm)):

                                if(rev not in tbl_revws[ispct].Neg_reviews):
                                    tbl_revws[ispct].Neg_reviews.append(rev)

                       if(inflection.pluralize(as_synm)in rev_words):
                           asspkt=inflection.singularize(as_synm)
                           if(rev_words.index(neg_word)<rev_words.index(inflection.pluralize(asspkt))):

                                if(rev not in tbl_revws[ispct].Neg_reviews):
                                   tbl_revws[ispct].Neg_reviews.append(rev)

                      elif(len(as_synm_lst)>1):
                          
                       if(sent.find(as_synm)!=-1):
                         
                        if(rev_words.index(neg_word)<rev_words.index(as_synm_lst[0])):

                                if(rev not in tbl_revws[ispct].Neg_reviews):
                                    tbl_revws[ispct].Neg_reviews.append(rev)

                       if(sent.find(inflection.pluralize(as_synm))!=-1):
                           asspkt=inflection.singularize(as_synm)
                           if(rev_words.index(neg_word)<rev_words.index(inflection.pluralize(as_synm_st[0]))):

                                if(rev not in tbl_revws[ispct].Neg_reviews):
                                   tbl_revws[ispct].Neg_reviews.append(rev)

    return tbl_revws
                               

  
def srch_wz_phsynms(revvos,table2,tbl11):# this function is to classify the reviews according to the synonymos that are semantically related to the noun phrase aspects input: reviews & dictionary of aspects with its classified reviews & noun phrase aspects lexicon(aspect, synonym, hyponym and hyernym) output: dictionary containing the classified reviews 
     
    found_neg=False
    aspect_table={}
   
    for ispct in tbl11:
        
        as_synm_lst=(tbl11[ispct].synm).split()
        as_synm=(tbl11[ispct].synm)
        for r in revvos:
         aspect=""
        
         rev=r    
         aspect_opnions=[]
         exst_empty=False
         rev_wrds=rev.split()   
         sentences=rev.split(",")
         for sent in sentences:
          aspect=""
          equaly=False
          found=False
          one=False
          two=False
          wreds=sent.split(" ")
          revv=test(sent).lower()
          r_wrds=remove_stop_words(revv)
          if(len(as_synm_lst)==1):
              if(as_synm in r_wrds)or (inflection.pluralize(as_synm) in r_wrds):
                  if (len(r_wrds)==2):
                        bigrams = ngrams(r_wrds, 2)
                        for i,j in bigrams:
                            if(i==as_synm)or(i==inflection.pluralize(as_synm)):
                                tag=get_tagy(j,sent)
                                if (tag in ['JJ', 'JJR', 'JJS', 'RB', 'RBR', 'RBS','VBG','VB','VBP','VBZ','VBN','VBD','IN']):
                                    if(j not in aspect_opnions):
                                        aspect_opnions.append(j)
                                elif(tag=='NN')or (tag=='NNS'):
                                    r=get_orientation(j)
                                    if(r!='='):
                                        if(j not in aspect_opnions):
                                            aspect_opnions.append(j)
                            elif(j==as_synm)or(j==inflection.pluralize(as_synm)):
                                tag=get_tagy(i,sent)
                                if (tag in ['JJ', 'JJR', 'JJS', 'RB', 'RBR', 'RBS','VBG','VB','VBP','VBZ','VBN','VBD','IN']):
                                    if(i not in aspect_opnions):
                                        aspect_opnions.append(i)
                                elif(tag=='NN')or (tag=='NNS'):
                                    r=get_orientation(i)
                                    if(r!='='):
                                        if(i not in aspect_opnions):
                                            aspect_opnions.append(i)
                  elif(len(r_wrds)>2):
                        Tgrams = ngrams(r_wrds, 3)
                        for a,b,c in Tgrams:
                            if(a==as_synm)or(a==inflection.pluralize(as_synm)):
                                tag=get_tagy(b,sent)
                                if (tag in ['JJ', 'JJR', 'JJS', 'RB', 'RBR', 'RBS','VBG','VB','VBP','VBZ','VBN','VBD','IN']):
                                    if(get_tagy(c,sent)!='NN')or (get_tagy(c,sent)!='NNS') or (get_tagy(c,sent)!='NP') :
                                        orr=get_orientation(b)
                                        if(orr!='='):
                                            if(b not in aspect_opnions):
                                                aspect_opnions.append(b)
                                    if( (get_tagy(c,sent)) in ['JJ', 'JJR', 'JJS', 'RB', 'RBR', 'RBS','VBG','VB','VBP','VBZ','VBN','VBD','IN']):
                                        orr=get_orientation(c)
                                        if(orr!='='):
                                            if(c not in aspect_opnions):
                                                aspect_opnions.append(c) 
                                    elif(get_tagy(c,sent)=='NN') or (get_tagy(c,sent)=='NNS'):
                                        orr=get_orientation(c)
                                        if(orr!='='):
                                            if(c not in aspect_opnions):
                                                aspect_opnions.append(c)      
                            elif(b==as_synm)or(b==inflection.pluralize(as_synm)):
                                tag=get_tagy(a,sent)
                                if (tag in ['JJ', 'JJR', 'JJS', 'RB', 'RBR', 'RBS','VBG','VB','VBP','VBZ','VBN','VBD','IN']):
                                    if(get_tagy(c,sent)!='NN')or (get_tagy(c,sent)!='NNS') or (get_tagy(c,sent)!='NP'):
                                        orr=get_orientation(a)
                                        if(orr!='='):
                                            if(a not in aspect_opnions):
                                                aspect_opnions.append(a)
                                    elif(get_tagy(c,sent)=='NN')or (get_tagy(c,sent)=='NNS') or (get_tagy(c,sent)=='NP') and (rev.find('and')!=-1)or(rev.find('AND')!=-1):
                                        andd='and'.lower()
                                        rt=(sent.lower()).split()
                                        if((rt.index(c)-rt.index(andd))==1):
                                            if(a not in aspect_opnions):
                                                aspect_opnions.append(a)
                                    elif(get_tagy(c,sent)=='NN')or (get_tagy(c,sent)=='NNS'):
                                        orr=get_orientation(c)
                                        if(orr!='='):
                                            if(c not in aspect_opnions):
                                                aspect_opnions.append(c)
                            elif(c==as_synm)or(c==inflection.pluralize(as_synm)):
                                tag=get_tagy(a,sent)
                                if (tag in ['JJ', 'JJR', 'JJS', 'RB', 'RBR', 'RBS','VBG','VB','VBP','VBZ','VBN','VBD','IN']):
                                    if(get_tagy(b,sent)!='NN')or (get_tagy(b,sent)!='NNS') or (get_tagy(b,sent)!='NP'):
                                        orr=get_orientation(a)
                                        if(orr!='='):
                                            if(a not in aspect_opnions):
                                                aspect_opnions.append(a)
                                    elif(get_tagy(b,sent)=='NN')or (get_tagy(b,sent)=='NNS'):
                                        orr=get_orientation(b)
                                        if(orr!='='):
                                            if(b not in aspect_opnions):
                                                aspect_opnions.append(b)
                            if(a==as_synm)or(a==inflection.pluralize(as_synm)):
                                tag=get_tagy(c,sent)
                                if (tag in ['JJ', 'JJR', 'JJS', 'RB', 'RBR', 'RBS','VBG','VB','VBP','VBZ','VBN','VBD','IN']):
                                    if(get_tagy(b,sent)!='NN') or (get_tagy(b,sent)!='NNS') or (get_tagy(b,sent)!='NP'):
                                        orr=get_orientation(c)
                                        if(orr!='='):
                                            if(c not in aspect_opnions):
                                                aspect_opnions.append(c)
                                    elif(get_tagy(b,sent)=='NN') or (get_tagy(b,sent)=='NNS'):
                                        orr=get_orientation(b)
                                        if(orr!='='):
                                            if(b not in aspect_opnions):
                                                aspect_opnions.append(b)
                            if(b==as_synm)or(b==inflection.pluralize(as_synm)):
                                tag=get_tagy(c,sent)
                                if (tag in ['JJ', 'JJR', 'JJS', 'RB', 'RBR', 'RBS','VBG','VB','VBP','VBZ','VBN','VBD','IN']):
                                    if(get_tagy(a,sent)!='NN') or (get_tagy(a,sent)!='NNS') or (get_tagy(a,sent)!='NP'):
                                        orr=get_orientation(c)
                                        if(orr!='='):
                                            if(c not in aspect_opnions):
                                                aspect_opnions.append(c)
                                    elif(get_tagy(a,sent)=='NN')or (get_tagy(a,sent)=='NNS'):
                                        orr=get_orientation(a)
                                        if(orr!='='):
                                            if(a not in aspect_opnions):
                                                aspect_opnions.append(a)
                            if(c==as_synm)or(c==inflection.pluralize(as_synm)):
                                tag=get_tagy(b,sent)
                                if (tag in ['JJ', 'JJR', 'JJS', 'RB', 'RBR', 'RBS','VBG','VB','VBP','VBZ','VBN','VBD','IN']):
                                    if(get_tagy(a,sent)!='NN') or (get_tagy(a,sent)!='NNS') or (get_tagy(a,sent)!='NP'):
                                        orr=get_orientation(b)
                                        if(orr!='='):
                                            if(b not in aspect_opnions):
                                                aspect_opnions.append(b)
                                    elif(get_tagy(a,sent)=='NN') or (get_tagy(a,sent)=='NNS'):
                                        orr=get_orientation(a)
                                        if(orr!='='):
                                            if(a not in aspect_opnions):
                                                aspect_opnions.append(a)
                   
          elif(len(as_synm_lst)>=2):
              two=True    
              if(revv.find(as_synm)!=-1)or (revv.find(inflection.pluralize(as_synm))!=-1):
                  found=True
              if(found==True)and (two==True):    
                  if(len(as_synm_lst)==2):
                        plural=inflection.pluralize(as_synm)
                        pwrds=plural.split()
                        Tgrams = ngrams(r_wrds, 3)
                        for a,b,c in Tgrams:
                            if((a==as_synm_lst[0])and (b==as_synm_lst[1])) or((a==pwrds[0])and(b==pwrds[1])):
                                tag=get_tagy(c,sent)
                                if (tag in ['JJ', 'JJR', 'JJS', 'RB', 'RBR', 'RBS','VBG','VB','VBP','VBZ','VBN','VBD','IN']):
                                        orr=get_orientation(c)
                                        if(orr!='='):
                                            if(c not in aspect_opnions):
                                                aspect_opnions.append(c)
                                elif(tag=='NN') or (tag=='NNS'):
                                        orr=get_orientation(c)
                                        if(orr!='='):
                                            if(c not in aspect_opnions):
                                                aspect_opnions.append(c) 
                                          
                            elif((b==as_synm_lst[0])and (c==as_synm_lst[1])) or((b==pwrds[0])and(c==pwrds[1])):
                                tag=get_tagy(a,sent)
                                if (tag in ['JJ', 'JJR', 'JJS', 'RB', 'RBR', 'RBS','VBG','VB','VBP','VBZ','VBN','VBD','IN']):
                                     
                                        orr=get_orientation(a)
                                        if(orr!='='):
                                            if(a not in aspect_opnions):
                                                aspect_opnions.append(a)
                                     
                                elif(tag=='NN') or (tag=='NNS'):
                                        orr=get_orientation(a)
                                        if(orr!='='):
                                            if(a not in aspect_opnions):
                                                aspect_opnions.append(a)
                  elif(len(as_synm_lst)==3):
                           plural=inflection.pluralize(as_synm)
                           pwrds=plural.split()
                           Tgrams = ngrams(r_wrds, 4) 
                           for a,b,c,d in Tgrams:
                               if((a==as_synm_lst[0])and (b==as_synm_lst[1])and (c==as_synm_lst[2]))   or((a==pwrds[0])and(b==pwrds[1])and(c==pwrds[2])):
                                tag=get_tagy(d,sent)
                                if (tag in ['JJ', 'JJR', 'JJS', 'RB', 'RBR', 'RBS','VBG','VB','VBP','VBZ','VBN','VBD','IN']):
                                        orr=get_orientation(d)
                                        if(orr!='='):
                                            if(d not in aspect_opnions):
                                                aspect_opnions.append(d)
                                elif(tag=='NN') or (tag=='NNS'):
                                        orr=get_orientation(d)
                                        if(orr!='='):
                                            if(d not in aspect_opnions):
                                                aspect_opnions.append(d) 
                                          
                               elif((b==as_synm_lst[0])and (c==as_synm_lst[1])and (d==as_synm_lst[2])) or((b==pwrds[0])and(c==pwrds[1])and(d==pwrds[2])):
                                tag=get_tagy(a,sent)
                                if (tag in ['JJ', 'JJR', 'JJS', 'RB', 'RBR', 'RBS','VBG','VB','VBP','VBZ','VBN','VBD','IN']):
                                     
                                        orr=get_orientation(a)
                                        if(orr!='='):
                                            if(a not in aspect_opnions):
                                                aspect_opnions.append(a)
                                     
                                elif(tag=='NN') or (tag=='NNS'):
                                        orr=get_orientation(a)
                                        if(orr!='='):
                                            if(a not in aspect_opnions):
                                                aspect_opnions.append(a)
                  elif(len(as_synm_lst)==4):
                           plural=inflection.pluralize(as_synm)
                           pwrds=plural.split()
                           Tgrams = ngrams(r_wrds, 5) 
                           for a,b,c,d,e in Tgrams:
                               if((a==as_synm_lst[0])and (b==as_synm_lst[1])and (c==as_synm_lst[2])and (d==as_synm_lst[3]))   or((a==pwrds[0])and(b==pwrds[1])and(c==pwrds[2])and(d==pwrds[3])):
                                tag=get_tagy(e,sent)
                                if (tag in ['JJ', 'JJR', 'JJS', 'RB', 'RBR', 'RBS','VBG','VB','VBP','VBZ','VBN','VBD','IN']):
                                        orr=get_orientation(e)
                                        if(orr!='='):
                                            if(e not in aspect_opnions):
                                                aspect_opnions.append(e)
                                elif(tag=='NN') or (tag=='NNS'):
                                        orr=get_orientation(e)
                                        if(orr!='='):
                                            if(e not in aspect_opnions):
                                                aspect_opnions.append(e) 
                                          
                               elif((b==as_synm_lst[0])and (c==as_synm_lst[1])and (d==as_synm_lst[2])and (e==as_synm_lst[3])) or((b==pwrds[0])and(c==pwrds[1])and(d==pwrds[2])and(e==pwrds[3])):
                                tag=get_tagy(a,sent)
                                if (tag in ['JJ', 'JJR', 'JJS', 'RB', 'RBR', 'RBS','VBG','VB','VBP','VBZ','VBN','VBD','IN']):
                                     
                                        orr=get_orientation(a)
                                        if(orr!='='):
                                            if(a not in aspect_opnions):
                                                aspect_opnions.append(a)
                                     
                                elif(tag=='NN') or (tag=='NNS'):
                                        orr=get_orientation(a)
                                        if(orr!='='):
                                            if(a not in aspect_opnions):
                                                aspect_opnions.append(a)                              
                  elif(len(as_synm_lst)==5):
                           plural=inflection.pluralize(as_synm)
                           pwrds=plural.split()
                           Tgrams = ngrams(r_wrds, 6) 
                           for a,b,c,d,e,f in Tgrams:
                               if((a==as_synm_lst[0])and (b==as_synm_lst[1])and (c==as_synm_lst[2])and (d==as_synm_lst[3])and (e==as_synm_lst[4]))   or((a==pwrds[0])and(b==pwrds[1])and(c==pwrds[2])and(d==pwrds[3])and(e==pwrds[4])):
                                tag=get_tagy(f,sent)
                                if (tag in ['JJ', 'JJR', 'JJS', 'RB', 'RBR', 'RBS','VBG','VB','VBP','VBZ','VBN','VBD','IN']):
                                        orr=get_orientation(f)
                                        if(orr!='='):
                                            if(f not in aspect_opnions):
                                                aspect_opnions.append(f)
                                elif(tag=='NN') or (tag=='NNS'):
                                        orr=get_orientation(f)
                                        if(orr!='='):
                                            if(e not in aspect_opnions):
                                                aspect_opnions.append(f) 
                                          
                               elif((b==as_synm_lst[0])and (c==as_synm_lst[1])and (d==as_synm_lst[2])and (e==as_synm_lst[3])and (f==as_synm_lst[4])) or((b==pwrds[0])and(c==pwrds[1])and(d==pwrds[2])and(e==pwrds[3])and(f==pwrds[4])):
                                   
                                tag=get_tagy(a,sent)
                                if (tag in ['JJ', 'JJR', 'JJS', 'RB', 'RBR', 'RBS','VBG','VB','VBP','VBZ','VBN','VBD','IN']):
                                     
                                        orr=get_orientation(a)
                                        if(orr!='='):
                                            if(a not in aspect_opnions):
                                                aspect_opnions.append(a)
                                     
                                elif(tag=='NN') or (tag=='NNS'):
                                        orr=get_orientation(a)
                                        if(orr!='='):
                                            if(a not in aspect_opnions):
                                                aspect_opnions.append(a)
              elif(found==False)and(two==True):
                  
                  for s in as_synm_lst:
                    
                      if(s==ispct):
                            equaly=True

                      if(s in r_wrds)or ((inflection.pluralize(s))in r_wrds )and (equaly==False):
                       if (len(r_wrds)==2):
                        bigrams = ngrams(r_wrds, 2)
                        for i,j in bigrams:
                            if(i==s)or(i==inflection.pluralize(s)):
                                tag=get_tagy(j,sent)
                                if (tag in ['JJ', 'JJR', 'JJS', 'RB', 'RBR', 'RBS','VBG','VB','VBP','VBZ','VBN','VBD','IN']):
                                    if(j not in aspect_opnions):
                                        aspect_opnions.append(j)
                                elif(tag=='NN')or (tag=='NNS'):
                                    r=get_orientation(j)
                                    if(r!='='):
                                        if(j not in aspect_opnions):
                                            aspect_opnions.append(j)
                            elif(j==s)or(j==inflection.pluralize(s)):
                                tag=get_tagy(i,sent)
                                if (tag in ['JJ', 'JJR', 'JJS', 'RB', 'RBR', 'RBS','VBG','VB','VBP','VBZ','VBN','VBD','IN']):
                                    if(i not in aspect_opnions):
                                        aspect_opnions.append(i)
                                elif(tag=='NN')or (tag=='NNS'):
                                    r=get_orientation(i)
                                    if(r!='='):
                                        if(i not in aspect_opnions):
                                            aspect_opnions.append(i)
                       elif(len(r_wrds)>2):
                        Tgrams = ngrams(r_wrds, 3)
                        for a,b,c in Tgrams:
                            if(a==s)or(a==inflection.pluralize(s)):
                                tag=get_tagy(b,sent)
                                if (tag in ['JJ', 'JJR', 'JJS', 'RB', 'RBR', 'RBS','VBG','VB','VBP','VBZ','VBN','VBD','IN']):
                                    if(get_tagy(c,sent)!='NN')or (get_tagy(c,sent)!='NNS') or (get_tagy(c,sent)!='NP') :
                                        orr=get_orientation(b)
                                        if(orr!='='):
                                            if(b not in aspect_opnions):
                                                aspect_opnions.append(b)
                                    if( (get_tagy(c,sent)) in ['JJ', 'JJR', 'JJS', 'RB', 'RBR', 'RBS','VBG','VB','VBP','VBZ','VBN','VBD','IN']):
                                        orr=get_orientation(c)
                                        if(orr!='='):
                                            if(c not in aspect_opnions):
                                                aspect_opnions.append(c) 
                                    elif(get_tagy(c,sent)=='NN') or (get_tagy(c,sent)=='NNS'):
                                        orr=get_orientation(c)
                                        if(orr!='='):
                                            if(c not in aspect_opnions):
                                                aspect_opnions.append(c)      
                            elif(b==s)or(b==inflection.pluralize(s)):
                                tag=get_tagy(a,sent)
                                if (tag in ['JJ', 'JJR', 'JJS', 'RB', 'RBR', 'RBS','VBG','VB','VBP','VBZ','VBN','VBD','IN']):
                                    if(get_tagy(c,sent)!='NN')or (get_tagy(c,sent)!='NNS') or (get_tagy(c,sent)!='NP'):
                                        orr=get_orientation(a)
                                        if(orr!='='):
                                            if(a not in aspect_opnions):
                                                aspect_opnions.append(a)
                                    elif(get_tagy(c,sent)=='NN')or (get_tagy(c,sent)=='NNS') or (get_tagy(c,sent)=='NP') and (rev.find('and')!=-1)or(rev.find('AND')!=-1):
                                        andd='and'.lower()
                                        rt=(sent.lower()).split()
                                        if((rt.index(c)-rt.index(andd))==1):
                                            if(a not in aspect_opnions):
                                                aspect_opnions.append(a)
                                    elif(get_tagy(c,sent)=='NN')or (get_tagy(c,sent)=='NNS'):
                                        orr=get_orientation(c)
                                        if(orr!='='):
                                            if(c not in aspect_opnions):
                                                aspect_opnions.append(c)
                            elif(c==s)or(c==inflection.pluralize(s)):
                                tag=get_tagy(a,sent)
                                if (tag in ['JJ', 'JJR', 'JJS', 'RB', 'RBR', 'RBS','VBG','VB','VBP','VBZ','VBN','VBD','IN']):
                                    if(get_tagy(b,sent)!='NN')or (get_tagy(b,sent)!='NNS') or (get_tagy(b,sent)!='NP'):
                                        orr=get_orientation(a)
                                        if(orr!='='):
                                            if(a not in aspect_opnions):
                                                aspect_opnions.append(a)
                                    elif(get_tagy(b,sent)=='NN')or (get_tagy(b,sent)=='NNS'):
                                        orr=get_orientation(b)
                                        if(orr!='='):
                                            if(b not in aspect_opnions):
                                                aspect_opnions.append(b)
                            if(a==s)or(a==inflection.pluralize(s)):
                                tag=get_tagy(c,sent)
                                if (tag in ['JJ', 'JJR', 'JJS', 'RB', 'RBR', 'RBS','VBG','VB','VBP','VBZ','VBN','VBD','IN']):
                                    if(get_tagy(b,sent)!='NN') or (get_tagy(b,sent)!='NNS') or (get_tagy(b,sent)!='NP'):
                                        orr=get_orientation(c)
                                        if(orr!='='):
                                            if(c not in aspect_opnions):
                                                aspect_opnions.append(c)
                                    elif(get_tagy(b,sent)=='NN') or (get_tagy(b,sent)=='NNS'):
                                        orr=get_orientation(b)
                                        if(orr!='='):
                                            if(b not in aspect_opnions):
                                                aspect_opnions.append(b)
                            if(b==s)or(b==inflection.pluralize(s)):
                                tag=get_tagy(c,sent)
                                if (tag in ['JJ', 'JJR', 'JJS', 'RB', 'RBR', 'RBS','VBG','VB','VBP','VBZ','VBN','VBD','IN']):
                                    if(get_tagy(a,sent)!='NN') or (get_tagy(a,sent)!='NNS') or (get_tagy(a,sent)!='NP'):
                                        orr=get_orientation(c)
                                        if(orr!='='):
                                            if(c not in aspect_opnions):
                                                aspect_opnions.append(c)
                                    elif(get_tagy(a,sent)=='NN')or (get_tagy(a,sent)=='NNS'):
                                        orr=get_orientation(a)
                                        if(orr!='='):
                                            if(a not in aspect_opnions):
                                                aspect_opnions.append(a)
                            if(c==s)or(c==inflection.pluralize(s)):
                                tag=get_tagy(b,sent)
                                if (tag in ['JJ', 'JJR', 'JJS', 'RB', 'RBR', 'RBS','VBG','VB','VBP','VBZ','VBN','VBD','IN']):
                                    if(get_tagy(a,sent)!='NN') or (get_tagy(a,sent)!='NNS') or (get_tagy(a,sent)!='NP'):
                                        orr=get_orientation(b)
                                        if(orr!='='):
                                            if(b not in aspect_opnions):
                                                aspect_opnions.append(b)
                                    elif(get_tagy(a,sent)=='NN') or (get_tagy(a,sent)=='NNS'):
                                        orr=get_orientation(a)
                                        if(orr!='='):
                                            if(a not in aspect_opnions):
                                                aspect_opnions.append(a)
          if(len(aspect_opnions)==1):
                    rev1=sent.lower()
                    rev_words=rev1.split()
                    polarity= get_orientation(aspect_opnions[0])  
                    postv=False
                    negtv=False
                    if(polarity=='+'):
                     for p in pos_sentiments:
                            if(p.strip() in rev_words) :
                                postv=True
                                break
                    elif(polarity=='-'):
                        for n in neg_sentiments:
                                if(n.strip() in rev_words) :
                                    negtv=True
                                    break
                    exist=False
                    if((polarity=='+')and (postv==True)) or ((polarity!='+')and (postv==True)) or ((polarity=='=')and (postv==True)):
                         
                        for i in rev_words:
                            for j in negativeWordSet:
                                if(i==j):
                                    found_neg=True
                                    neg_word=j
                                    exist=True
                                    break
                                else:
                                    found_neg=False
                            if(exist==True):
                                break
                        if(found_neg==False):
                              
                                if(rev not in table2[ispct].Pos_reviews):
                                        table2[ispct].Pos_reviews.append(rev)
                               

                        elif(found_neg==True):
                            if(aspect_opnions[0] in rev_words):
                                if(rev_words.index(neg_word)<rev_words.index(aspect_opnions[0])):
                                    if(neg_word=="not"):
                                        if("only" in rev_words)and(((rev_words.index("only"))-(rev_words.index("not")))==1):
                                           
                                            if(rev not in table2[ispct].Pos_reviews):
                                                  table2[ispct].Pos_reviews.append(rev)

                                        else:

                                            if(rev not in table2[ispct].Neg_reviews):
                                                    table2[ispct].Neg_reviews.append(rev)

                                    else:

                                        if(rev not in table2[ispct].Neg_reviews):
                                                table2[ispct].Neg_reviews.append(rev)

                                elif(rev_words.index(neg_word)>rev_words.index(aspect_opnions[0])):

                                    if(rev not in table2[ispct].Pos_reviews):
                                            table2[ispct].Pos_reviews.append(rev)

                    elif((polarity=='-')and (negtv==True)) or ((polarity!='-')and (negtv==True))or ((polarity=='=')and (negtv==True)):
                             
                            for i in rev_words:
                                for j in negativeWordSet:
                                    if(i==j):
                                        found_neg=True
                                        neg_word=j
                                        exist=True
                                        break
                                    else:
                                        found_neg=False
                                if(exist==True):
                                    break
                            if(found_neg==False):

                                if(rev not in table2[ispct].Neg_reviews):
                                            table2[ispct].Neg_reviews.append(rev)

                            elif(found_neg==True):
                                if(rev_words.index(neg_word)<rev_words.index(aspect_opnions[0])):
                                    if(neg_word=="not"):
                                        if("only" in rev_words)and(((rev_words.index("only"))-(rev_words.index("not")))==1):

                                            if(rev not in table2[ispct].Neg_reviews):
                                                    table2[ispct].Neg_reviews.append(rev)

                                        else:

                                                if(rev not in table2[ispct].Pos_reviews):
                                                    table2[ispct].Pos_reviews.append(rev)

                                    else:

                                                if(rev not in table2[ispct].Pos_reviews):
                                                    table2[ispct].Pos_reviews.append(rev)

                                elif(rev_words.index(neg_word)>rev_words.index(aspect_opnions[0])):

                                        if(rev not in table2[ispct].Neg_reviews):
                                            table2[ispct].Neg_reviews.append(rev)
 
                    elif(polarity=='=')and (postv==True):

                                if(rev not in table2[ispct].Pos_reviews):
                                    table2[ispct].Pos_reviews.append(rev)
                                    break
                    elif (polarity=='=')and (negtv==True):

                                    if(rev not in table2[ispct].Neg_reviews):
                                        table2[ispct].Neg_reviews.append(rev)
                                        break                         

          elif(len(aspect_opnions)>1):
                    c_pos=0
                    c_neg=0
                    rev1=sent.lower()
                    rev_words=rev1.split()
                    for op in aspect_opnions:
                        pol=get_orientation(op)  
                        postv=False
                        negtv=False
                        if(pol=='+'):
                            for p in pos_sentiments:
                                if(p.strip() in rev_words) :
                                    postv=True
                                    break
                        elif(pol=='-'):
                            for n in neg_sentiments:
                                if(n.strip() in rev_words) :
                                    negtv=True
                                    break
                         
                        exist=False
                        if((pol=='+')and (postv==True)) or ((pol!='+')and (postv==True))or ((pol=='=')and (postv==True))or ((pol=='+')and (postv==False)):

                            for i in rev_words:
                                for j in negativeWordSet:
                                    if(i==j):
                                        found_neg=True
                                        neg_word=j
                                        exist=True
                                        break
                                    else:
                                        found_neg=False
                                if(exist==True):
                                    break
                            if(found_neg==False):
                                c_pos+=1
                            elif(found_neg==True):
                               if(op in rev_words): 
                                if(rev_words.index(neg_word)<rev_words.index(op)):
                                    if(neg_word=="not"):
                                        if("only" in rev_words)and(((rev_words.index("only"))-(rev_words.index("not")))==1):
                                            c_pos+=1
                                        else:
                                            c_neg+=1
                                    else:
                                        c_neg+=1
                                elif(rev_words.index(neg_word)>rev_words.index(op)):
                                    c_pos+=1
                        elif((pol=='-')and (negtv==True)) or ((pol!='-')and (negtv==True))or ((pol=='=')and (negtv==True))or ((pol=='-')and (negtv==False)):

                            for i in rev_words:
                                for j in negativeWordSet:
                                    if(i==j):
                                        found_neg=True
                                        neg_word=j
                                        exist=True
                                        break
                                    else:
                                        found_neg=False
                                if(exist==True):
                                    break
                            if(found_neg==False):
                                c_neg+=1
                            elif(found_neg==True):
                               if(op in rev_words): 
                                if(rev_words.index(neg_word)<rev_words.index(op)):
                                    if(neg_word=="not"):
                                        if("only" in rev_words)and(((rev_words.index("only"))-(rev_words.index("not")))==1):
                                            c_neg+=1
                                        else:
                                            c_pos+=1
                                    else:
                                        c_pos+=1
                                elif(rev_words.index(neg_word)>rev_words.index(op)):
                                    c_neg+=1
                    if(c_neg>c_pos):

                                if(rev not in table2[ispct].Neg_reviews):
                                    table2[ispct].Neg_reviews.append(rev)

                    elif(c_neg<c_pos):

                                if(rev not in table2[ispct].Pos_reviews):
                                    table2[ispct].Pos_reviews.append(rev)
          sentos=sent.split()
          if(len(as_synm_lst)==1):
                      if(len(aspect_opnions)==0) and (sent!="") and ((sent.find(as_synm)!=-1 ) or (sent.find(inflection.pluralize(as_synm))!=-1 ) ):  
                          exst_empty=True
          elif(len(as_synm_lst)==2):
              if(len(aspect_opnions)==0) and (sent!="") and ((sent.find(as_synm)!=-1 ) or (sent.find(inflection.pluralize(as_synm))!=-1 ) ) or (as_synm_lst[0] in sentos ) or (inflection.pluralize(as_synm_lst[0]) in sentos )or (as_synm_lst[1] in sentos) or (inflection.pluralize(as_synm_lst[1]) in sentos):  
                          exst_empty=True
          elif(len(as_synm_lst)==3):
              if(len(aspect_opnions)==0) and (sent!="") and ((sent.find(as_synm)!=-1 ) or (sent.find(inflection.pluralize(as_synm))!=-1 ) ) or (as_synm_lst[0] in sentos ) or (inflection.pluralize(as_synm_lst[0]) in sentos )or (as_synm_lst[1] in sentos) or (inflection.pluralize(as_synm_lst[1]) in sentos)or (as_synm_lst[2] in sentos) or (inflection.pluralize(as_synm_lst[2]) in sentos):
                     exst_empty=True
          elif(len(as_synm_lst)==4):
              if(len(aspect_opnions)==0) and (sent!="") and ((sent.find(as_synm)!=-1 ) or (sent.find(inflection.pluralize(as_synm))!=-1 ) ) or (as_synm_lst[0] in sentos ) or (inflection.pluralize(as_synm_lst[0]) in sentos )or (as_synm_lst[1] in sentos) or (inflection.pluralize(as_synm_lst[1]) in sentos)or (as_synm_lst[2] in sentos) or (inflection.pluralize(as_synm_lst[2]) in sentos)or (as_synm_lst[3] in sentos) or (inflection.pluralize(as_synm_lst[3]) in sentos):
                     exst_empty=True
          elif(len(as_synm_lst)==5):
              if(len(aspect_opnions)==0) and (sent!="") and ((sent.find(as_synm)!=-1 ) or (sent.find(inflection.pluralize(as_synm))!=-1 ) ) or (as_synm_lst[0] in sentos ) or (inflection.pluralize(as_synm_lst[0]) in sentos )or (as_synm_lst[1] in sentos) or (inflection.pluralize(as_synm_lst[1]) in sentos)or (as_synm_lst[2] in sentos) or (inflection.pluralize(as_synm_lst[2]) in sentos)or (as_synm_lst[3] in sentos) or (inflection.pluralize(as_synm_lst[3]) in sentos)or (as_synm_lst[4] in sentos) or (inflection.pluralize(as_synm_lst[4]) in sentos):
                     exst_empty=True
          if( exst_empty==True):
                    rev1=rev.lower()
                    rev_words=rev1.split()
                    exist=False
                    for i in rev_words:
                        for j in negativeWordSet:
                            if(i==j):
                                found_neg_p=True
                                neg_word=j
                                exist=True
                                break
                            else:
                                found_neg_p=False
                        if(exist==True):
                            break
                    if(found_neg_p==True):
                      if(len(as_synm_lst)==1):  
                       if(as_synm in rev_words):
                         
                        if(rev_words.index(neg_word)<rev_words.index(as_synm)):

                                if(rev not in table2[ispct].Neg_reviews):
                                    table2[ispct].Neg_reviews.append(rev)

                       if(inflection.pluralize(as_synm)in rev_words):
                           asspkt=inflection.singularize(as_synm)
                           if(rev_words.index(neg_word)<rev_words.index(inflection.pluralize(asspkt))):

                                if(rev not in table2[ispct].Neg_reviews):
                                   table2[ispct].Neg_reviews.append(rev)

                      elif(len(as_synm_lst)>1):
                          
                       if(sent.find(as_synm)!=-1):
                         
                        if(rev_words.index(neg_word)<rev_words.index(as_synm_lst[0])):

                                if(rev not in table2[ispct].Neg_reviews):
                                    table2[ispct].Neg_reviews.append(rev)

                       if(sent.find(inflection.pluralize(as_synm))!=-1):
                           asspkt=inflection.singularize(as_synm)
                           if(rev_words.index(neg_word)<rev_words.index(inflection.pluralize(as_synm_st[0]))):

                                if(rev not in table2[ispct].Neg_reviews):
                                   table2[ispct].Neg_reviews.append(rev)

                          
    return table2
                               
   

#%%%%%%%%%%%%%%%%%%%%%%%%%%%%%%%%%%%%%%%%%%%%%%%%%%%%%%%%%%%%%%%%%%%%%%%%%%%%%%%%%%%%%%%%%%%%%%%%%%%%%%%%%%%%%%%%%%%%%%%%%%%%%%%%%%%%%%%%%%%%%%%%%%%%%%%%


# #@@@@@@@@@@@@@@@@@@@@@@@@@@@@@@@@@@@@@@@@@@
def srch_wz_phuprs(revvos,tbl_revws,aspct_tbl):#this function is to classify the reviews according to the phrase words that are semantically related to the noun phrase aspects input: reviews & dictionary of aspects with its classified reviews & noun phrase aspects lexicon(aspect, synonym, hyponym and hyernym) output: dictionary containing the classified reviews
  
   
    found_neg=False
    aspect_table={}
    
    for ispct in aspct_tbl:
        
        as_synm_lst=(aspct_tbl[ispct].upper).split()
        as_synm=(aspct_tbl[ispct].upper)
        for r in revvos:
         aspect=""
         rev=r    
         aspect_opnions=[]
         exst_empty=False
         rev_wrds=rev.split()   
         sentences=rev.split(",")
         for sent in sentences:
          aspect=""
          equaly=False
          found=False
          one=False
          two=False
          wreds=sent.split(" ")
          revv=test(sent).lower()
          r_wrds=remove_stop_words(revv)
          if(len(as_synm_lst)==1):
              if(as_synm in r_wrds)or (inflection.pluralize(as_synm) in r_wrds):
                  if (len(r_wrds)==2):
                        bigrams = ngrams(r_wrds, 2)
                        for i,j in bigrams:
                            if(i==as_synm)or(i==inflection.pluralize(as_synm)):
                                tag=get_tagy(j,sent)
                                if (tag in ['JJ', 'JJR', 'JJS', 'RB', 'RBR', 'RBS','VBG','VB','VBP','VBZ','VBN','VBD','IN']):
                                    if(j not in aspect_opnions):
                                        aspect_opnions.append(j)
                                elif(tag=='NN')or (tag=='NNS'):
                                    r=get_orientation(j)
                                    if(r!='='):
                                        if(j not in aspect_opnions):
                                            aspect_opnions.append(j)
                            elif(j==as_synm)or(j==inflection.pluralize(as_synm)):
                                tag=get_tagy(i,sent)
                                if (tag in ['JJ', 'JJR', 'JJS', 'RB', 'RBR', 'RBS','VBG','VB','VBP','VBZ','VBN','VBD','IN']):
                                    if(i not in aspect_opnions):
                                        aspect_opnions.append(i)
                                elif(tag=='NN')or (tag=='NNS'):
                                    r=get_orientation(i)
                                    if(r!='='):
                                        if(i not in aspect_opnions):
                                            aspect_opnions.append(i)
                  elif(len(r_wrds)>2):
                        Tgrams = ngrams(r_wrds, 3)
                        for a,b,c in Tgrams:
                            if(a==as_synm)or(a==inflection.pluralize(as_synm)):
                                tag=get_tagy(b,sent)
                                if (tag in ['JJ', 'JJR', 'JJS', 'RB', 'RBR', 'RBS','VBG','VB','VBP','VBZ','VBN','VBD','IN']):
                                    if(get_tagy(c,sent)!='NN')or (get_tagy(c,sent)!='NNS') or (get_tagy(c,sent)!='NP') :
                                        orr=get_orientation(b)
                                        if(orr!='='):
                                            if(b not in aspect_opnions):
                                                aspect_opnions.append(b)
                                    if( (get_tagy(c,sent)) in ['JJ', 'JJR', 'JJS', 'RB', 'RBR', 'RBS','VBG','VB','VBP','VBZ','VBN','VBD','IN']):
                                        orr=get_orientation(c)
                                        if(orr!='='):
                                            if(c not in aspect_opnions):
                                                aspect_opnions.append(c) 
                                    elif(get_tagy(c,sent)=='NN') or (get_tagy(c,sent)=='NNS'):
                                        orr=get_orientation(c)
                                        if(orr!='='):
                                            if(c not in aspect_opnions):
                                                aspect_opnions.append(c)      
                            elif(b==as_synm)or(b==inflection.pluralize(as_synm)):
                                tag=get_tagy(a,sent)
                                if (tag in ['JJ', 'JJR', 'JJS', 'RB', 'RBR', 'RBS','VBG','VB','VBP','VBZ','VBN','VBD','IN']):
                                    if(get_tagy(c,sent)!='NN')or (get_tagy(c,sent)!='NNS') or (get_tagy(c,sent)!='NP'):
                                        orr=get_orientation(a)
                                        if(orr!='='):
                                            if(a not in aspect_opnions):
                                                aspect_opnions.append(a)
                                    elif(get_tagy(c,sent)=='NN')or (get_tagy(c,sent)=='NNS') or (get_tagy(c,sent)=='NP') and (rev.find('and')!=-1)or(rev.find('AND')!=-1):
                                        andd='and'.lower()
                                        rt=(sent.lower()).split()
                                        if((rt.index(c)-rt.index(andd))==1):
                                            if(a not in aspect_opnions):
                                                aspect_opnions.append(a)
                                    elif(get_tagy(c,sent)=='NN')or (get_tagy(c,sent)=='NNS'):
                                        orr=get_orientation(c)
                                        if(orr!='='):
                                            if(c not in aspect_opnions):
                                                aspect_opnions.append(c)
                            elif(c==as_synm)or(c==inflection.pluralize(as_synm)):
                                tag=get_tagy(a,sent)
                                if (tag in ['JJ', 'JJR', 'JJS', 'RB', 'RBR', 'RBS','VBG','VB','VBP','VBZ','VBN','VBD','IN']):
                                    if(get_tagy(b,sent)!='NN')or (get_tagy(b,sent)!='NNS') or (get_tagy(b,sent)!='NP'):
                                        orr=get_orientation(a)
                                        if(orr!='='):
                                            if(a not in aspect_opnions):
                                                aspect_opnions.append(a)
                                    elif(get_tagy(b,sent)=='NN')or (get_tagy(b,sent)=='NNS'):
                                        orr=get_orientation(b)
                                        if(orr!='='):
                                            if(b not in aspect_opnions):
                                                aspect_opnions.append(b)
                            if(a==as_synm)or(a==inflection.pluralize(as_synm)):
                                tag=get_tagy(c,sent)
                                if (tag in ['JJ', 'JJR', 'JJS', 'RB', 'RBR', 'RBS','VBG','VB','VBP','VBZ','VBN','VBD','IN']):
                                    if(get_tagy(b,sent)!='NN') or (get_tagy(b,sent)!='NNS') or (get_tagy(b,sent)!='NP'):
                                        orr=get_orientation(c)
                                        if(orr!='='):
                                            if(c not in aspect_opnions):
                                                aspect_opnions.append(c)
                                    elif(get_tagy(b,sent)=='NN') or (get_tagy(b,sent)=='NNS'):
                                        orr=get_orientation(b)
                                        if(orr!='='):
                                            if(b not in aspect_opnions):
                                                aspect_opnions.append(b)
                            if(b==as_synm)or(b==inflection.pluralize(as_synm)):
                                tag=get_tagy(c,sent)
                                if (tag in ['JJ', 'JJR', 'JJS', 'RB', 'RBR', 'RBS','VBG','VB','VBP','VBZ','VBN','VBD','IN']):
                                    if(get_tagy(a,sent)!='NN') or (get_tagy(a,sent)!='NNS') or (get_tagy(a,sent)!='NP'):
                                        orr=get_orientation(c)
                                        if(orr!='='):
                                            if(c not in aspect_opnions):
                                                aspect_opnions.append(c)
                                    elif(get_tagy(a,sent)=='NN')or (get_tagy(a,sent)=='NNS'):
                                        orr=get_orientation(a)
                                        if(orr!='='):
                                            if(a not in aspect_opnions):
                                                aspect_opnions.append(a)
                            if(c==as_synm)or(c==inflection.pluralize(as_synm)):
                                tag=get_tagy(b,sent)
                                if (tag in ['JJ', 'JJR', 'JJS', 'RB', 'RBR', 'RBS','VBG','VB','VBP','VBZ','VBN','VBD','IN']):
                                    if(get_tagy(a,sent)!='NN') or (get_tagy(a,sent)!='NNS') or (get_tagy(a,sent)!='NP'):
                                        orr=get_orientation(b)
                                        if(orr!='='):
                                            if(b not in aspect_opnions):
                                                aspect_opnions.append(b)
                                    elif(get_tagy(a,sent)=='NN') or (get_tagy(a,sent)=='NNS'):
                                        orr=get_orientation(a)
                                        if(orr!='='):
                                            if(a not in aspect_opnions):
                                                aspect_opnions.append(a)
                   
          elif(len(as_synm_lst)>=2):
              two=True    
              if(revv.find(as_synm)!=-1)or (revv.find(inflection.pluralize(as_synm))!=-1):
                  found=True
              if(found==True)and (two==True):    
                 if(len(r_wrds)>2): 
                  if(len(as_synm_lst)==2):
                        plural=inflection.pluralize(as_synm)
                        pwrds=plural.split()
                        Tgrams = ngrams(r_wrds, 3)
                        for a,b,c in Tgrams:
                            if((a==as_synm_lst[0])and (b==as_synm_lst[1])) or((a==pwrds[0])and(b==pwrds[1])):
                                tag=get_tagy(c,sent)
                                if (tag in ['JJ', 'JJR', 'JJS', 'RB', 'RBR', 'RBS','VBG','VB','VBP','VBZ','VBN','VBD','IN']):
                                        orr=get_orientation(c)
                                        if(orr!='='):
                                            if(c not in aspect_opnions):
                                                aspect_opnions.append(c)
                                elif(tag=='NN') or (tag=='NNS'):
                                        orr=get_orientation(c)
                                        if(orr!='='):
                                            if(c not in aspect_opnions):
                                                aspect_opnions.append(c) 
                                          
                            elif((b==as_synm_lst[0])and (c==as_synm_lst[1])) or((b==pwrds[0])and(c==pwrds[1])):
                                tag=get_tagy(a,sent)
                                if (tag in ['JJ', 'JJR', 'JJS', 'RB', 'RBR', 'RBS','VBG','VB','VBP','VBZ','VBN','VBD','IN']):
                                     
                                        orr=get_orientation(a)
                                        if(orr!='='):
                                            if(a not in aspect_opnions):
                                                aspect_opnions.append(a)
                                     
                                elif(tag=='NN') or (tag=='NNS'):
                                        orr=get_orientation(a)
                                        if(orr!='='):
                                            if(a not in aspect_opnions):
                                                aspect_opnions.append(a)
                  elif(len(as_synm_lst)==3):
                           plural=inflection.pluralize(as_synm)
                           pwrds=plural.split()
                           Tgrams = ngrams(r_wrds, 4) 
                           for a,b,c,d in Tgrams:
                               if((a==as_synm_lst[0])and (b==as_synm_lst[1])and (c==as_synm_lst[2]))   or((a==pwrds[0])and(b==pwrds[1])and(c==pwrds[2])):
                                tag=get_tagy(d,sent)
                                if (tag in ['JJ', 'JJR', 'JJS', 'RB', 'RBR', 'RBS','VBG','VB','VBP','VBZ','VBN','VBD','IN']):
                                        orr=get_orientation(d)
                                        if(orr!='='):
                                            if(d not in aspect_opnions):
                                                aspect_opnions.append(d)
                                elif(tag=='NN') or (tag=='NNS'):
                                        orr=get_orientation(d)
                                        if(orr!='='):
                                            if(d not in aspect_opnions):
                                                aspect_opnions.append(d) 
                                          
                               elif((b==as_synm_lst[0])and (c==as_synm_lst[1])and (d==as_synm_lst[2])) or((b==pwrds[0])and(c==pwrds[1])and(d==pwrds[2])):
                                tag=get_tagy(a,sent)
                                if (tag in ['JJ', 'JJR', 'JJS', 'RB', 'RBR', 'RBS','VBG','VB','VBP','VBZ','VBN','VBD','IN']):
                                     
                                        orr=get_orientation(a)
                                        if(orr!='='):
                                            if(a not in aspect_opnions):
                                                aspect_opnions.append(a)
                                     
                                elif(tag=='NN') or (tag=='NNS'):
                                        orr=get_orientation(a)
                                        if(orr!='='):
                                            if(a not in aspect_opnions):
                                                aspect_opnions.append(a)
                  elif(len(as_synm_lst)==4):
                       plural=inflection.pluralize(as_synm)
                       pwrds=plural.split()
                       Tgrams =ngrams(r_wrds, 5) 
                       for a,b,c,d,e in Tgrams:
                           if((a==as_synm_lst[0])and (b==as_synm_lst[1])and (c==as_synm_lst[2])  and (d==as_synm_lst[3])) or((a==pwrds[0])and(b==pwrds[1])and(c==pwrds[2])and (d==pwrds[3])):
                            tag=get_tag22(e,rev)
                            if (tag in ['JJ', 'JJR', 'JJS', 'RB', 'RBR', 'RBS','VBG','VB','VBP','VBZ','VBN','VBD','IN']):
                                    orr=get_orientation(e)
                                    if(orr!='='):
                                        if(e not in aspect_opnions):
                                            aspect_opnions.append(e)
                            elif(tag=='NN') or (tag=='NNS'):
                                    orr=get_orientation(e)
                                    if(orr!='='):
                                        if(e not in aspect_opnions):
                                            aspect_opnions.append(e) 
                                     
                           elif((b==as_synm_lst[0])and (c==as_synm_lst[1])and (d==as_synm_lst[2])and (e==as_synm_lst[3])) or((b==pwrds[0])and(c==pwrds[1])and(d==pwrds[2])and(e==pwrds[3])):
                            tag=get_tag22(a,rev)
                            if (tag in ['JJ', 'JJR', 'JJS', 'RB', 'RBR', 'RBS','VBG','VB','VBP','VBZ','VBN','VBD','IN']):
                                
                                    orr=get_orientation(a)
                                    if(orr!='='):
                                        if(a not in aspect_opnions):
                                            aspect_opnions.append(a)
                                
                            elif(tag=='NN') or (tag=='NNS'):
                                    orr=get_orientation(a)
                                    if(orr!='='):
                                        if(a not in aspect_opnions):
                                            aspect_opnions.append(a)
              elif(found==False)and(two==True):
                  
                  for s in as_synm_lst:
                    
                      if(s==ispct):
                            equaly=True

                      if(s in r_wrds)or ((inflection.pluralize(s))in r_wrds )and(equaly==False):
                       if (len(r_wrds)==2):
                        bigrams = ngrams(r_wrds, 2)
                        for i,j in bigrams:
                            if(i==s)or(i==inflection.pluralize(s)):
                                tag=get_tagy(j,sent)
                                if (tag in ['JJ', 'JJR', 'JJS', 'RB', 'RBR', 'RBS','VBG','VB','VBP','VBZ','VBN','VBD','IN']):
                                    if(j not in aspect_opnions):
                                        aspect_opnions.append(j)
                                elif(tag=='NN')or (tag=='NNS'):
                                    r=get_orientation(j)
                                    if(r!='='):
                                        if(j not in aspect_opnions):
                                            aspect_opnions.append(j)
                            elif(j==s)or(j==inflection.pluralize(s)):
                                tag=get_tagy(i,sent)
                                if (tag in ['JJ', 'JJR', 'JJS', 'RB', 'RBR', 'RBS','VBG','VB','VBP','VBZ','VBN','VBD','IN']):
                                    if(i not in aspect_opnions):
                                        aspect_opnions.append(i)
                                elif(tag=='NN')or (tag=='NNS'):
                                    r=get_orientation(i)
                                    if(r!='='):
                                        if(i not in aspect_opnions):
                                            aspect_opnions.append(i)
                       elif(len(r_wrds)>2):
                        Tgrams = ngrams(r_wrds, 3)
                        for a,b,c in Tgrams:
                            if(a==s)or(a==inflection.pluralize(s)):
                                tag=get_tagy(b,sent)
                                if (tag in ['JJ', 'JJR', 'JJS', 'RB', 'RBR', 'RBS','VBG','VB','VBP','VBZ','VBN','VBD','IN']):
                                    if(get_tagy(c,sent)!='NN')or (get_tagy(c,sent)!='NNS') or (get_tagy(c,sent)!='NP') :
                                        orr=get_orientation(b)
                                        if(orr!='='):
                                            if(b not in aspect_opnions):
                                                aspect_opnions.append(b)
                                    if( (get_tagy(c,sent)) in ['JJ', 'JJR', 'JJS', 'RB', 'RBR', 'RBS','VBG','VB','VBP','VBZ','VBN','VBD','IN']):
                                        orr=get_orientation(c)
                                        if(orr!='='):
                                            if(c not in aspect_opnions):
                                                aspect_opnions.append(c) 
                                    elif(get_tagy(c,sent)=='NN') or (get_tagy(c,sent)=='NNS'):
                                        orr=get_orientation(c)
                                        if(orr!='='):
                                            if(c not in aspect_opnions):
                                                aspect_opnions.append(c)      
                            elif(b==s)or(b==inflection.pluralize(s)):
                                tag=get_tagy(a,sent)
                                if (tag in ['JJ', 'JJR', 'JJS', 'RB', 'RBR', 'RBS','VBG','VB','VBP','VBZ','VBN','VBD','IN']):
                                    if(get_tagy(c,sent)!='NN')or (get_tagy(c,sent)!='NNS') or (get_tagy(c,sent)!='NP'):
                                        orr=get_orientation(a)
                                        if(orr!='='):
                                            if(a not in aspect_opnions):
                                                aspect_opnions.append(a)
                                    elif(get_tagy(c,sent)=='NN')or (get_tagy(c,sent)=='NNS') or (get_tagy(c,sent)=='NP') and (rev.find('and')!=-1)or(rev.find('AND')!=-1):
                                        andd='and'.lower()
                                        rt=(sent.lower()).split()
                                        if((rt.index(c)-rt.index(andd))==1):
                                            if(a not in aspect_opnions):
                                                aspect_opnions.append(a)
                                    elif(get_tagy(c,sent)=='NN')or (get_tagy(c,sent)=='NNS'):
                                        orr=get_orientation(c)
                                        if(orr!='='):
                                            if(c not in aspect_opnions):
                                                aspect_opnions.append(c)
                            elif(c==s)or(c==inflection.pluralize(s)):
                                tag=get_tagy(a,sent)
                                if (tag in ['JJ', 'JJR', 'JJS', 'RB', 'RBR', 'RBS','VBG','VB','VBP','VBZ','VBN','VBD','IN']):
                                    if(get_tagy(b,sent)!='NN')or (get_tagy(b,sent)!='NNS') or (get_tagy(b,sent)!='NP'):
                                        orr=get_orientation(a)
                                        if(orr!='='):
                                            if(a not in aspect_opnions):
                                                aspect_opnions.append(a)
                                    elif(get_tagy(b,sent)=='NN')or (get_tagy(b,sent)=='NNS'):
                                        orr=get_orientation(b)
                                        if(orr!='='):
                                            if(b not in aspect_opnions):
                                                aspect_opnions.append(b)
                            if(a==s)or(a==inflection.pluralize(s)):
                                tag=get_tagy(c,sent)
                                if (tag in ['JJ', 'JJR', 'JJS', 'RB', 'RBR', 'RBS','VBG','VB','VBP','VBZ','VBN','VBD','IN']):
                                    if(get_tagy(b,sent)!='NN') or (get_tagy(b,sent)!='NNS') or (get_tagy(b,sent)!='NP'):
                                        orr=get_orientation(c)
                                        if(orr!='='):
                                            if(c not in aspect_opnions):
                                                aspect_opnions.append(c)
                                    elif(get_tagy(b,sent)=='NN') or (get_tagy(b,sent)=='NNS'):
                                        orr=get_orientation(b)
                                        if(orr!='='):
                                            if(b not in aspect_opnions):
                                                aspect_opnions.append(b)
                            if(b==s)or(b==inflection.pluralize(s)):
                                tag=get_tagy(c,sent)
                                if (tag in ['JJ', 'JJR', 'JJS', 'RB', 'RBR', 'RBS','VBG','VB','VBP','VBZ','VBN','VBD','IN']):
                                    if(get_tagy(a,sent)!='NN') or (get_tagy(a,sent)!='NNS') or (get_tagy(a,sent)!='NP'):
                                        orr=get_orientation(c)
                                        if(orr!='='):
                                            if(c not in aspect_opnions):
                                                aspect_opnions.append(c)
                                    elif(get_tagy(a,sent)=='NN')or (get_tagy(a,sent)=='NNS'):
                                        orr=get_orientation(a)
                                        if(orr!='='):
                                            if(a not in aspect_opnions):
                                                aspect_opnions.append(a)
                            if(c==s)or(c==inflection.pluralize(s)):
                                tag=get_tagy(b,sent)
                                if (tag in ['JJ', 'JJR', 'JJS', 'RB', 'RBR', 'RBS','VBG','VB','VBP','VBZ','VBN','VBD','IN']):
                                    if(get_tagy(a,sent)!='NN') or (get_tagy(a,sent)!='NNS') or (get_tagy(a,sent)!='NP'):
                                        orr=get_orientation(b)
                                        if(orr!='='):
                                            if(b not in aspect_opnions):
                                                aspect_opnions.append(b)
                                    elif(get_tagy(a,sent)=='NN') or (get_tagy(a,sent)=='NNS'):
                                        orr=get_orientation(a)
                                        if(orr!='='):
                                            if(a not in aspect_opnions):
                                                aspect_opnions.append(a)
          if(len(aspect_opnions)==1):
                    rev1=sent.lower()
                    rev_words=rev1.split()
                    polarity= get_orientation(aspect_opnions[0])  
                    postv=False
                    negtv=False
                    if(polarity=='+'):
                     for p in pos_sentiments:
                            if(p.strip() in rev_words) :
                                postv=True
                                break
                    elif(polarity=='-'):
                        for n in neg_sentiments:
                                if(n.strip() in rev_words) :
                                    negtv=True
                                    break
                    exist=False
                    if((polarity=='+')and (postv==True)) or ((polarity!='+')and (postv==True)) or ((polarity=='=')and (postv==True)):
                         
                        for i in rev_words:
                            for j in negativeWordSet:
                                if(i==j):
                                    found_neg=True
                                    neg_word=j
                                    exist=True
                                    break
                                else:
                                    found_neg=False
                            if(exist==True):
                                break
                        if(found_neg==False):
         
                                if(rev not in tbl_revws[ispct].Pos_reviews):
                                        tbl_revws[ispct].Pos_reviews.append(rev)
                               

                        elif(found_neg==True):
                            if(aspect_opnions[0] in rev_words):
                                if(rev_words.index(neg_word)<rev_words.index(aspect_opnions[0])):
                                    if(neg_word=="not"):
                                        if("only" in rev_words)and(((rev_words.index("only"))-(rev_words.index("not")))==1):

                                            if(rev not in tbl_revws[ispct].Pos_reviews):
                                                  tbl_revws[ispct].Pos_reviews.append(rev)

                                        else:

                                            if(rev not in tbl_revws[ispct].Neg_reviews):
                                                    tbl_revws[ispct].Neg_reviews.append(rev)

                                    else:

                                        if(rev not in tbl_revws[ispct].Neg_reviews):
                                                tbl_revws[ispct].Neg_reviews.append(rev)

                                elif(rev_words.index(neg_word)>rev_words.index(aspect_opnions[0])):

                                    if(rev not in tbl_revws[ispct].Pos_reviews):
                                            tbl_revws[ispct].Pos_reviews.append(rev)

                    elif((polarity=='-')and (negtv==True)) or ((polarity!='-')and (negtv==True))or ((polarity=='=')and (negtv==True)):
                             
                            for i in rev_words:
                                for j in negativeWordSet:
                                    if(i==j):
                                        found_neg=True
                                        neg_word=j
                                        exist=True
                                        break
                                    else:
                                        found_neg=False
                                if(exist==True):
                                    break
                            if(found_neg==False):

                                if(rev not in tbl_revws[ispct].Neg_reviews):
                                            tbl_revws[ispct].Neg_reviews.append(rev)

                            elif(found_neg==True):
                               if(aspect_opnions[0] in rev_words): 
                                if(rev_words.index(neg_word)<rev_words.index(aspect_opnions[0])):
                                    if(neg_word=="not"):
                                        if("only" in rev_words)and(((rev_words.index("only"))-(rev_words.index("not")))==1):

                                            if(rev not in tbl_revws[ispct].Neg_reviews):
                                                    tbl_revws[ispct].Neg_reviews.append(rev)

                                        else:

                                                if(rev not in tbl_revws[ispct].Pos_reviews):
                                                    tbl_revws[ispct].Pos_reviews.append(rev)

                                    else:

                                                if(rev not in tbl_revws[ispct].Pos_reviews):
                                                    tbl_revws[ispct].Pos_reviews.append(rev)

                                         
                                elif(rev_words.index(neg_word)>rev_words.index(aspect_opnions[0])):

                                        if(rev not in tbl_revws[ispct].Neg_reviews):
                                            tbl_revws[ispct].Neg_reviews.append(rev)
 
                    elif(polarity=='=')and (postv==True):

                                if(rev not in tbl_revws[ispct].Pos_reviews):
                                    tbl_revws[ispct].Pos_reviews.append(rev)
                                    break
                    elif (polarity=='=')and (negtv==True):

                                    if(rev not in tbl_revws[ispct].Neg_reviews):
                                        tbl_revws[ispct].Neg_reviews.append(rev)
                                        break                         

          elif(len(aspect_opnions)>1):
                    c_pos=0
                    c_neg=0
                    rev1=sent.lower()
                    rev_words=rev1.split()
                    for op in aspect_opnions:
                        pol=get_orientation(op)  
                        postv=False
                        negtv=False
                        if(pol=='+'):
                            for p in pos_sentiments:
                                if(p.strip() in rev_words) :
                                    postv=True
                                    break
                        elif(pol=='-'):
                            for n in neg_sentiments:
                                if(n.strip() in rev_words) :
                                    negtv=True
                                    break
                         
                        exist=False
                        if((pol=='+')and (postv==True)) or ((pol!='+')and (postv==True))or ((pol=='=')and (postv==True))or ((pol=='+')and (postv==False)):

                            for i in rev_words:
                                for j in negativeWordSet:
                                    if(i==j):
                                        found_neg=True
                                        neg_word=j
                                        exist=True
                                        break
                                    else:
                                        found_neg=False
                                if(exist==True):
                                    break
                            if(found_neg==False):
                                c_pos+=1
                            elif(found_neg==True):
                               if(op in rev_words): 
                                if(rev_words.index(neg_word)<rev_words.index(op)):
                                    if(neg_word=="not"):
                                        if("only" in rev_words)and(((rev_words.index("only"))-(rev_words.index("not")))==1):
                                            c_pos+=1
                                        else:
                                            c_neg+=1
                                    else:
                                        c_neg+=1
                                elif(rev_words.index(neg_word)>rev_words.index(op)):
                                    c_pos+=1
                        elif((pol=='-')and (negtv==True)) or ((pol!='-')and (negtv==True))or ((pol=='=')and (negtv==True))or ((pol=='-')and (negtv==False)):

                            for i in rev_words:
                                for j in negativeWordSet:
                                    if(i==j):
                                        found_neg=True
                                        neg_word=j
                                        exist=True
                                        break
                                    else:
                                        found_neg=False
                                if(exist==True):
                                    break
                            if(found_neg==False):
                                c_neg+=1
                            elif(found_neg==True):
                               if(op in rev_words): 
                                if(rev_words.index(neg_word)<rev_words.index(op)):
                                    if(neg_word=="not"):
                                        if("only" in rev_words)and(((rev_words.index("only"))-(rev_words.index("not")))==1):
                                            c_neg+=1
                                        else:
                                            c_pos+=1
                                    else:
                                        c_pos+=1
                                elif(rev_words.index(neg_word)>rev_words.index(op)):
                                    c_neg+=1
                    if(c_neg>c_pos):

                                if(rev not in tbl_revws[ispct].Neg_reviews):
                                    tbl_revws[ispct].Neg_reviews.append(rev)

                    elif(c_neg<c_pos):

                                if(rev not in tbl_revws[ispct].Pos_reviews):
                                    tbl_revws[ispct].Pos_reviews.append(rev)
          sentos=sent.split()
          if(len(as_synm_lst)==1):
                      if(len(aspect_opnions)==0) and (sent!="") and ((sent.find(as_synm)!=-1 ) or (sent.find(inflection.pluralize(as_synm))!=-1 ) ):  
                          exst_empty=True
          elif(len(as_synm_lst)==2):
              if(len(aspect_opnions)==0) and (sent!="") and ((sent.find(as_synm)!=-1 ) or (sent.find(inflection.pluralize(as_synm))!=-1 ) ) or (as_synm_lst[0] in sentos ) or (inflection.pluralize(as_synm_lst[0]) in sentos )or (as_synm_lst[1] in sentos ) or (inflection.pluralize(as_synm_lst[1]) in sentos):  
                          exst_empty=True
          elif(len(as_synm_lst)==3):
              if(len(aspect_opnions)==0) and (sent!="") and ((sent.find(as_synm)!=-1 ) or (sent.find(inflection.pluralize(as_synm))!=-1 ) ) or (as_synm_lst[0] in sentos ) or (inflection.pluralize(as_synm_lst[0]) in sentos )or (as_synm_lst[1] in sentos ) or (inflection.pluralize(as_synm_lst[1]) in sentos)or (as_synm_lst[2] in sentos ) or (inflection.pluralize(as_synm_lst[2]) in sentos):
                     exst_empty=True
          elif(len(as_synm_lst)==4):
              if(len(aspect_opnions)==0) and (sent!="") and ((sent.find(as_synm)!=-1 ) or (sent.find(inflection.pluralize(as_synm))!=-1 ) ) or (as_synm_lst[0] in sentos ) or (inflection.pluralize(as_synm_lst[0]) in sentos )or (as_synm_lst[1] in sentos ) or (inflection.pluralize(as_synm_lst[1]) in sentos)or (as_synm_lst[2] in sentos ) or (inflection.pluralize(as_synm_lst[2]) in sentos)or (as_synm_lst[3] in sentos ) or (inflection.pluralize(as_synm_lst[3]) in sentos):
                     exst_empty=True
          if( exst_empty==True):
                    rev1=rev.lower()
                    rev_words=rev1.split()
                    exist=False
                    for i in rev_words:
                        for j in negativeWordSet:
                            if(i==j):
                                found_neg_p=True
                                neg_word=j
                                exist=True
                                break
                            else:
                                found_neg_p=False
                        if(exist==True):
                            break
                    if(found_neg_p==True):
                      if(len(as_synm_lst)==1):  
                       if(as_synm in rev_words):
                         
                        if(rev_words.index(neg_word)<rev_words.index(as_synm)):

                                if(rev not in tbl_revws[ispct].Neg_reviews):
                                    tbl_revws[ispct].Neg_reviews.append(rev)

                       if(inflection.pluralize(as_synm)in rev_words):
                           asspkt=inflection.singularize(as_synm)
                           if(rev_words.index(neg_word)<rev_words.index(inflection.pluralize(asspkt))):

                                if(rev not in tbl_revws[ispct].Neg_reviews):
                                   tbl_revws[ispct].Neg_reviews.append(rev)

                      elif(len(as_synm_lst)>1):
                          
                       if(sent.find(as_synm)!=-1):
                         
                        if(rev_words.index(neg_word)<rev_words.index(as_synm_lst[0])):

                                if(rev not in tbl_revws[ispct].Neg_reviews):
                                    tbl_revws[ispct].Neg_reviews.append(rev)

                       if(sent.find(inflection.pluralize(as_synm))!=-1):
                           asspkt=inflection.singularize(as_synm)
                           if(rev_words.index(neg_word)<rev_words.index(inflection.pluralize(as_synm_st[0]))):

                                if(rev not in tbl_revws[ispct].Neg_reviews):
                                   tbl_revws[ispct].Neg_reviews.append(rev)
    return tbl_revws
                               

def srch_wz_Nlwrs(revvos,tbl_revws,aspct_tbl): #this function is to classify the reviews according to the lower words that are semantically related to the noun aspects input: reviews & dictionary of aspects with its classified reviews & noun aspects lexicon(aspect, synonym, hyponym and hyernym) output: dictionary containing the classified reviews
  
    
    found_neg=False
    aspect_table={}
   
    for ispct in aspct_tbl:
        
        as_synm_lst=(aspct_tbl[ispct].lwr).split()
        as_synm=(aspct_tbl[ispct].lwr)
        for r in revvos:
         aspect=""
         rev=r    
         aspect_opnions=[]
         exst_empty=False
         rev_wrds=rev.split()   
         sentences=rev.split(",")
         for sent in sentences:
          aspect=""
          equaly=False
          found=False
          one=False
          two=False
          wreds=sent.split(" ")
          revv=test(sent).lower()
          r_wrds=remove_stop_words(revv)
          if(len(as_synm_lst)==1):
              if(as_synm in r_wrds)or (inflection.pluralize(as_synm) in r_wrds):
                  if (len(r_wrds)==2):
                        bigrams = ngrams(r_wrds, 2)
                        for i,j in bigrams:
                            if(i==as_synm)or(i==inflection.pluralize(as_synm)):
                                tag=get_tagy(j,sent)
                                if (tag in ['JJ', 'JJR', 'JJS', 'RB', 'RBR', 'RBS','VBG','VB','VBP','VBZ','VBN','VBD','IN']):
                                    if(j not in aspect_opnions):
                                        aspect_opnions.append(j)
                                elif(tag=='NN')or (tag=='NNS'):
                                    r=get_orientation(j)
                                    if(r!='='):
                                        if(j not in aspect_opnions):
                                            aspect_opnions.append(j)
                            elif(j==as_synm)or(j==inflection.pluralize(as_synm)):
                                tag=get_tagy(i,sent)
                                if (tag in ['JJ', 'JJR', 'JJS', 'RB', 'RBR', 'RBS','VBG','VB','VBP','VBZ','VBN','VBD','IN']):
                                    if(i not in aspect_opnions):
                                        aspect_opnions.append(i)
                                elif(tag=='NN')or (tag=='NNS'):
                                    r=get_orientation(i)
                                    if(r!='='):
                                        if(i not in aspect_opnions):
                                            aspect_opnions.append(i)
                  elif(len(r_wrds)>2):
                        Tgrams = ngrams(r_wrds, 3)
                        for a,b,c in Tgrams:
                            if(a==as_synm)or(a==inflection.pluralize(as_synm)):
                                tag=get_tagy(b,sent)
                                if (tag in ['JJ', 'JJR', 'JJS', 'RB', 'RBR', 'RBS','VBG','VB','VBP','VBZ','VBN','VBD','IN']):
                                    if(get_tagy(c,sent)!='NN')or (get_tagy(c,sent)!='NNS') or (get_tagy(c,sent)!='NP') :
                                        orr=get_orientation(b)
                                        if(orr!='='):
                                            if(b not in aspect_opnions):
                                                aspect_opnions.append(b)
                                    if( (get_tagy(c,sent)) in ['JJ', 'JJR', 'JJS', 'RB', 'RBR', 'RBS','VBG','VB','VBP','VBZ','VBN','VBD','IN']):
                                        orr=get_orientation(c)
                                        if(orr!='='):
                                            if(c not in aspect_opnions):
                                                aspect_opnions.append(c) 
                                    elif(get_tagy(c,sent)=='NN') or (get_tagy(c,sent)=='NNS'):
                                        orr=get_orientation(c)
                                        if(orr!='='):
                                            if(c not in aspect_opnions):
                                                aspect_opnions.append(c)      
                            elif(b==as_synm)or(b==inflection.pluralize(as_synm)):
                                tag=get_tagy(a,sent)
                                if (tag in ['JJ', 'JJR', 'JJS', 'RB', 'RBR', 'RBS','VBG','VB','VBP','VBZ','VBN','VBD','IN']):
                                    if(get_tagy(c,sent)!='NN')or (get_tagy(c,sent)!='NNS') or (get_tagy(c,sent)!='NP'):
                                        orr=get_orientation(a)
                                        if(orr!='='):
                                            if(a not in aspect_opnions):
                                                aspect_opnions.append(a)
                                    elif(get_tagy(c,sent)=='NN')or (get_tagy(c,sent)=='NNS') or (get_tagy(c,sent)=='NP') and (rev.find('and')!=-1)or(rev.find('AND')!=-1):
                                        andd='and'.lower()
                                        rt=(sent.lower()).split()
                                        if((rt.index(c)-rt.index(andd))==1):
                                            if(a not in aspect_opnions):
                                                aspect_opnions.append(a)
                                    elif(get_tagy(c,sent)=='NN')or (get_tagy(c,sent)=='NNS'):
                                        orr=get_orientation(c)
                                        if(orr!='='):
                                            if(c not in aspect_opnions):
                                                aspect_opnions.append(c)
                            elif(c==as_synm)or(c==inflection.pluralize(as_synm)):
                                tag=get_tagy(a,sent)
                                if (tag in ['JJ', 'JJR', 'JJS', 'RB', 'RBR', 'RBS','VBG','VB','VBP','VBZ','VBN','VBD','IN']):
                                    if(get_tagy(b,sent)!='NN')or (get_tagy(b,sent)!='NNS') or (get_tagy(b,sent)!='NP'):
                                        orr=get_orientation(a)
                                        if(orr!='='):
                                            if(a not in aspect_opnions):
                                                aspect_opnions.append(a)
                                    elif(get_tagy(b,sent)=='NN')or (get_tagy(b,sent)=='NNS'):
                                        orr=get_orientation(b)
                                        if(orr!='='):
                                            if(b not in aspect_opnions):
                                                aspect_opnions.append(b)
                            if(a==as_synm)or(a==inflection.pluralize(as_synm)):
                                tag=get_tagy(c,sent)
                                if (tag in ['JJ', 'JJR', 'JJS', 'RB', 'RBR', 'RBS','VBG','VB','VBP','VBZ','VBN','VBD','IN']):
                                    if(get_tagy(b,sent)!='NN') or (get_tagy(b,sent)!='NNS') or (get_tagy(b,sent)!='NP'):
                                        orr=get_orientation(c)
                                        if(orr!='='):
                                            if(c not in aspect_opnions):
                                                aspect_opnions.append(c)
                                    elif(get_tagy(b,sent)=='NN') or (get_tagy(b,sent)=='NNS'):
                                        orr=get_orientation(b)
                                        if(orr!='='):
                                            if(b not in aspect_opnions):
                                                aspect_opnions.append(b)
                            if(b==as_synm)or(b==inflection.pluralize(as_synm)):
                                tag=get_tagy(c,sent)
                                if (tag in ['JJ', 'JJR', 'JJS', 'RB', 'RBR', 'RBS','VBG','VB','VBP','VBZ','VBN','VBD','IN']):
                                    if(get_tagy(a,sent)!='NN') or (get_tagy(a,sent)!='NNS') or (get_tagy(a,sent)!='NP'):
                                        orr=get_orientation(c)
                                        if(orr!='='):
                                            if(c not in aspect_opnions):
                                                aspect_opnions.append(c)
                                    elif(get_tagy(a,sent)=='NN')or (get_tagy(a,sent)=='NNS'):
                                        orr=get_orientation(a)
                                        if(orr!='='):
                                            if(a not in aspect_opnions):
                                                aspect_opnions.append(a)
                            if(c==as_synm)or(c==inflection.pluralize(as_synm)):
                                tag=get_tagy(b,sent)
                                if (tag in ['JJ', 'JJR', 'JJS', 'RB', 'RBR', 'RBS','VBG','VB','VBP','VBZ','VBN','VBD','IN']):
                                    if(get_tagy(a,sent)!='NN') or (get_tagy(a,sent)!='NNS') or (get_tagy(a,sent)!='NP'):
                                        orr=get_orientation(b)
                                        if(orr!='='):
                                            if(b not in aspect_opnions):
                                                aspect_opnions.append(b)
                                    elif(get_tagy(a,sent)=='NN') or (get_tagy(a,sent)=='NNS'):
                                        orr=get_orientation(a)
                                        if(orr!='='):
                                            if(a not in aspect_opnions):
                                                aspect_opnions.append(a)
                   
          elif(len(as_synm_lst)>=2):
              two=True    
              if(revv.find(as_synm)!=-1)or (revv.find(inflection.pluralize(as_synm))!=-1):
                  found=True
              if(found==True)and (two==True):    
                  if(len(as_synm_lst)==2):
                        plural=inflection.pluralize(as_synm)
                        pwrds=plural.split()
                        Tgrams = ngrams(r_wrds, 3)
                        for a,b,c in Tgrams:
                            if((a==as_synm_lst[0])and (b==as_synm_lst[1])) or((a==pwrds[0])and(b==pwrds[1])):
                                tag=get_tagy(c,sent)
                                if (tag in ['JJ', 'JJR', 'JJS', 'RB', 'RBR', 'RBS','VBG','VB','VBP','VBZ','VBN','VBD','IN']):
                                        orr=get_orientation(c)
                                        if(orr!='='):
                                            if(c not in aspect_opnions):
                                                aspect_opnions.append(c)
                                elif(tag=='NN') or (tag=='NNS'):
                                        orr=get_orientation(c)
                                        if(orr!='='):
                                            if(c not in aspect_opnions):
                                                aspect_opnions.append(c) 
                                          
                            elif((b==as_synm_lst[0])and (c==as_synm_lst[1])) or((b==pwrds[0])and(c==pwrds[1])):
                                tag=get_tagy(a,sent)
                                if (tag in ['JJ', 'JJR', 'JJS', 'RB', 'RBR', 'RBS','VBG','VB','VBP','VBZ','VBN','VBD','IN']):
                                     
                                        orr=get_orientation(a)
                                        if(orr!='='):
                                            if(a not in aspect_opnions):
                                                aspect_opnions.append(a)
                                     
                                elif(tag=='NN') or (tag=='NNS'):
                                        orr=get_orientation(a)
                                        if(orr!='='):
                                            if(a not in aspect_opnions):
                                                aspect_opnions.append(a)
                  elif(len(as_synm_lst)==3):
                           plural=inflection.pluralize(as_synm)
                           pwrds=plural.split()
                           Tgrams = ngrams(r_wrds, 4) 
                           for a,b,c,d in Tgrams:
                               if((a==as_synm_lst[0])and (b==as_synm_lst[1])and (c==as_synm_lst[2]))   or((a==pwrds[0])and(b==pwrds[1])and(c==pwrds[2])):
                                tag=get_tagy(d,sent)
                                if (tag in ['JJ', 'JJR', 'JJS', 'RB', 'RBR', 'RBS','VBG','VB','VBP','VBZ','VBN','VBD','IN']):
                                        orr=get_orientation(d)
                                        if(orr!='='):
                                            if(d not in aspect_opnions):
                                                aspect_opnions.append(d)
                                elif(tag=='NN') or (tag=='NNS'):
                                        orr=get_orientation(d)
                                        if(orr!='='):
                                            if(d not in aspect_opnions):
                                                aspect_opnions.append(d) 
                                          
                               elif((b==as_synm_lst[0])and (c==as_synm_lst[1])and (d==as_synm_lst[2])) or((b==pwrds[0])and(c==pwrds[1])and(d==pwrds[2])):
                                tag=get_tagy(a,sent)
                                if (tag in ['JJ', 'JJR', 'JJS', 'RB', 'RBR', 'RBS','VBG','VB','VBP','VBZ','VBN','VBD','IN']):
                                     
                                        orr=get_orientation(a)
                                        if(orr!='='):
                                            if(a not in aspect_opnions):
                                                aspect_opnions.append(a)
                                     
                                elif(tag=='NN') or (tag=='NNS'):
                                        orr=get_orientation(a)
                                        if(orr!='='):
                                            if(a not in aspect_opnions):
                                                aspect_opnions.append(a)
              elif(found==False)and(two==True):
                  
                  for s in as_synm_lst:
                      if(s==ispct):
                            equaly=True

                      if(s in r_wrds)or ((inflection.pluralize(s))in r_wrds )and (equaly==False):
                       if (len(r_wrds)==2):
                        bigrams = ngrams(r_wrds, 2)
                        for i,j in bigrams:
                            if(i==s)or(i==inflection.pluralize(s)):
                                tag=get_tagy(j,sent)
                                if (tag in ['JJ', 'JJR', 'JJS', 'RB', 'RBR', 'RBS','VBG','VB','VBP','VBZ','VBN','VBD','IN']):
                                    if(j not in aspect_opnions):
                                        aspect_opnions.append(j)
                                elif(tag=='NN')or (tag=='NNS'):
                                    r=get_orientation(j)
                                    if(r!='='):
                                        if(j not in aspect_opnions):
                                            aspect_opnions.append(j)
                            elif(j==s)or(j==inflection.pluralize(s)):
                                tag=get_tagy(i,sent)
                                if (tag in ['JJ', 'JJR', 'JJS', 'RB', 'RBR', 'RBS','VBG','VB','VBP','VBZ','VBN','VBD','IN']):
                                    if(i not in aspect_opnions):
                                        aspect_opnions.append(i)
                                elif(tag=='NN')or (tag=='NNS'):
                                    r=get_orientation(i)
                                    if(r!='='):
                                        if(i not in aspect_opnions):
                                            aspect_opnions.append(i)
                       elif(len(r_wrds)>2):
                        Tgrams = ngrams(r_wrds, 3)
                        for a,b,c in Tgrams:
                            if(a==s)or(a==inflection.pluralize(s)):
                                tag=get_tagy(b,sent)
                                if (tag in ['JJ', 'JJR', 'JJS', 'RB', 'RBR', 'RBS','VBG','VB','VBP','VBZ','VBN','VBD','IN']):
                                    if(get_tagy(c,sent)!='NN')or (get_tagy(c,sent)!='NNS') or (get_tagy(c,sent)!='NP') :
                                        orr=get_orientation(b)
                                        if(orr!='='):
                                            if(b not in aspect_opnions):
                                                aspect_opnions.append(b)
                                    if( (get_tagy(c,sent)) in ['JJ', 'JJR', 'JJS', 'RB', 'RBR', 'RBS','VBG','VB','VBP','VBZ','VBN','VBD','IN']):
                                        orr=get_orientation(c)
                                        if(orr!='='):
                                            if(c not in aspect_opnions):
                                                aspect_opnions.append(c) 
                                    elif(get_tagy(c,sent)=='NN') or (get_tagy(c,sent)=='NNS'):
                                        orr=get_orientation(c)
                                        if(orr!='='):
                                            if(c not in aspect_opnions):
                                                aspect_opnions.append(c)      
                            elif(b==s)or(b==inflection.pluralize(s)):
                                tag=get_tagy(a,sent)
                                if (tag in ['JJ', 'JJR', 'JJS', 'RB', 'RBR', 'RBS','VBG','VB','VBP','VBZ','VBN','VBD','IN']):
                                    if(get_tagy(c,sent)!='NN')or (get_tagy(c,sent)!='NNS') or (get_tagy(c,sent)!='NP'):
                                        orr=get_orientation(a)
                                        if(orr!='='):
                                            if(a not in aspect_opnions):
                                                aspect_opnions.append(a)
                                    elif(get_tagy(c,sent)=='NN')or (get_tagy(c,sent)=='NNS') or (get_tagy(c,sent)=='NP') and (rev.find('and')!=-1)or(rev.find('AND')!=-1):
                                        andd='and'.lower()
                                        rt=(sent.lower()).split()
                                        if((rt.index(c)-rt.index(andd))==1):
                                            if(a not in aspect_opnions):
                                                aspect_opnions.append(a)
                                    elif(get_tagy(c,sent)=='NN')or (get_tagy(c,sent)=='NNS'):
                                        orr=get_orientation(c)
                                        if(orr!='='):
                                            if(c not in aspect_opnions):
                                                aspect_opnions.append(c)
                            elif(c==s)or(c==inflection.pluralize(s)):
                                tag=get_tagy(a,sent)
                                if (tag in ['JJ', 'JJR', 'JJS', 'RB', 'RBR', 'RBS','VBG','VB','VBP','VBZ','VBN','VBD','IN']):
                                    if(get_tagy(b,sent)!='NN')or (get_tagy(b,sent)!='NNS') or (get_tagy(b,sent)!='NP'):
                                        orr=get_orientation(a)
                                        if(orr!='='):
                                            if(a not in aspect_opnions):
                                                aspect_opnions.append(a)
                                    elif(get_tagy(b,sent)=='NN')or (get_tagy(b,sent)=='NNS'):
                                        orr=get_orientation(b)
                                        if(orr!='='):
                                            if(b not in aspect_opnions):
                                                aspect_opnions.append(b)
                            if(a==s)or(a==inflection.pluralize(s)):
                                tag=get_tagy(c,sent)
                                if (tag in ['JJ', 'JJR', 'JJS', 'RB', 'RBR', 'RBS','VBG','VB','VBP','VBZ','VBN','VBD','IN']):
                                    if(get_tagy(b,sent)!='NN') or (get_tagy(b,sent)!='NNS') or (get_tagy(b,sent)!='NP'):
                                        orr=get_orientation(c)
                                        if(orr!='='):
                                            if(c not in aspect_opnions):
                                                aspect_opnions.append(c)
                                    elif(get_tagy(b,sent)=='NN') or (get_tagy(b,sent)=='NNS'):
                                        orr=get_orientation(b)
                                        if(orr!='='):
                                            if(b not in aspect_opnions):
                                                aspect_opnions.append(b)
                            if(b==s)or(b==inflection.pluralize(s)):
                                tag=get_tagy(c,sent)
                                if (tag in ['JJ', 'JJR', 'JJS', 'RB', 'RBR', 'RBS','VBG','VB','VBP','VBZ','VBN','VBD','IN']):
                                    if(get_tagy(a,sent)!='NN') or (get_tagy(a,sent)!='NNS') or (get_tagy(a,sent)!='NP'):
                                        orr=get_orientation(c)
                                        if(orr!='='):
                                            if(c not in aspect_opnions):
                                                aspect_opnions.append(c)
                                    elif(get_tagy(a,sent)=='NN')or (get_tagy(a,sent)=='NNS'):
                                        orr=get_orientation(a)
                                        if(orr!='='):
                                            if(a not in aspect_opnions):
                                                aspect_opnions.append(a)
                            if(c==s)or(c==inflection.pluralize(s)):
                                tag=get_tagy(b,sent)
                                if (tag in ['JJ', 'JJR', 'JJS', 'RB', 'RBR', 'RBS','VBG','VB','VBP','VBZ','VBN','VBD','IN']):
                                    if(get_tagy(a,sent)!='NN') or (get_tagy(a,sent)!='NNS') or (get_tagy(a,sent)!='NP'):
                                        orr=get_orientation(b)
                                        if(orr!='='):
                                            if(b not in aspect_opnions):
                                                aspect_opnions.append(b)
                                    elif(get_tagy(a,sent)=='NN') or (get_tagy(a,sent)=='NNS'):
                                        orr=get_orientation(a)
                                        if(orr!='='):
                                            if(a not in aspect_opnions):
                                                aspect_opnions.append(a)
          if(len(aspect_opnions)==1):
                    rev1=sent.lower()
                    rev_words=rev1.split()
                    polarity= get_orientation(aspect_opnions[0])  
                    postv=False
                    negtv=False
                    if(polarity=='+'):
                     for p in pos_sentiments:
                            if(p.strip() in rev_words) :
                                postv=True
                                break
                    elif(polarity=='-'):
                        for n in neg_sentiments:
                                if(n.strip() in rev_words) :
                                    negtv=True
                                    break
                    exist=False
                    if((polarity=='+')and (postv==True)) or ((polarity!='+')and (postv==True)) or ((polarity=='=')and (postv==True)):
                         
                        for i in rev_words:
                            for j in negativeWordSet:
                                if(i==j):
                                    found_neg=True
                                    neg_word=j
                                    exist=True
                                    break
                                else:
                                    found_neg=False
                            if(exist==True):
                                break
                        if(found_neg==False):
                                
                                if(rev not in tbl_revws[ispct].Pos_reviews):
                                        tbl_revws[ispct].Pos_reviews.append(rev)
                               

                        elif(found_neg==True):
                            if(aspect_opnions[0] in rev_words):
                                if(rev_words.index(neg_word)<rev_words.index(aspect_opnions[0])):
                                    if(neg_word=="not"):
                                        if("only" in rev_words)and(((rev_words.index("only"))-(rev_words.index("not")))==1):

                                            if(rev not in tbl_revws[ispct].Pos_reviews):
                                                  tbl_revws[ispct].Pos_reviews.append(rev)

                                        else:

                                            if(rev not in tbl_revws[ispct].Neg_reviews):
                                                    tbl_revws[ispct].Neg_reviews.append(rev)

                                    else:

                                        if(rev not in tbl_revws[ispct].Neg_reviews):
                                                tbl_revws[ispct].Neg_reviews.append(rev)

                                elif(rev_words.index(neg_word)>rev_words.index(aspect_opnions[0])):

                                    if(rev not in tbl_revws[ispct].Pos_reviews):
                                            tbl_revws[ispct].Pos_reviews.append(rev)

                    elif((polarity=='-')and (negtv==True)) or ((polarity!='-')and (negtv==True))or ((polarity=='=')and (negtv==True)):
                             
                            for i in rev_words:
                                for j in negativeWordSet:
                                    if(i==j):
                                        found_neg=True
                                        neg_word=j
                                        exist=True
                                        break
                                    else:
                                        found_neg=False
                                if(exist==True):
                                    break
                            if(found_neg==False):

                                if(rev not in tbl_revws[ispct].Neg_reviews):
                                            tbl_revws[ispct].Neg_reviews.append(rev)

                            elif(found_neg==True):
                               if(aspect_opnions[0] in rev_words): 
                                if(rev_words.index(neg_word)<rev_words.index(aspect_opnions[0])):
                                    if(neg_word=="not"):
                                        if("only" in rev_words)and(((rev_words.index("only"))-(rev_words.index("not")))==1):

                                            if(rev not in tbl_revws[ispct].Neg_reviews):
                                                    tbl_revws[ispct].Neg_reviews.append(rev)

                                        else:

                                                if(rev not in tbl_revws[ispct].Pos_reviews):
                                                    tbl_revws[ispct].Pos_reviews.append(rev)

                                    else:

                                                if(rev not in tbl_revws[ispct].Pos_reviews):
                                                    tbl_revws[ispct].Pos_reviews.append(rev)

                                         
                                elif(rev_words.index(neg_word)>rev_words.index(aspect_opnions[0])):

                                        if(rev not in tbl_revws[ispct].Neg_reviews):
                                            tbl_revws[ispct].Neg_reviews.append(rev)

                    elif(polarity=='=')and (postv==True):

                                if(rev not in tbl_revws[ispct].Pos_reviews):
                                    tbl_revws[ispct].Pos_reviews.append(rev)
                                    break
                    elif (polarity=='=')and (negtv==True):

                                    if(rev not in tbl_revws[ispct].Neg_reviews):
                                        tbl_revws[ispct].Neg_reviews.append(rev)
                                        break                         

          elif(len(aspect_opnions)>1):
                    c_pos=0
                    c_neg=0
                    rev1=sent.lower()
                    rev_words=rev1.split()
                    for op in aspect_opnions:
                        pol=get_orientation(op)  
                        postv=False
                        negtv=False
                        if(pol=='+'):
                            for p in pos_sentiments:
                                if(p.strip() in rev_words) :
                                    postv=True
                                    break
                        elif(pol=='-'):
                            for n in neg_sentiments:
                                if(n.strip() in rev_words) :
                                    negtv=True
                                    break
                         
                        exist=False
                        if((pol=='+')and (postv==True)) or ((pol!='+')and (postv==True))or ((pol=='=')and (postv==True))or ((pol=='+')and (postv==False)):

                            for i in rev_words:
                                for j in negativeWordSet:
                                    if(i==j):
                                        found_neg=True
                                        neg_word=j
                                        exist=True
                                        break
                                    else:
                                        found_neg=False
                                if(exist==True):
                                    break
                            if(found_neg==False):
                                c_pos+=1
                            elif(found_neg==True):
                               if(op in rev_words): 
                                if(rev_words.index(neg_word)<rev_words.index(op)):
                                    if(neg_word=="not"):
                                        if("only" in rev_words)and(((rev_words.index("only"))-(rev_words.index("not")))==1):
                                            c_pos+=1
                                        else:
                                            c_neg+=1
                                    else:
                                        c_neg+=1
                                elif(rev_words.index(neg_word)>rev_words.index(op)):
                                    c_pos+=1
                        elif((pol=='-')and (negtv==True)) or ((pol!='-')and (negtv==True))or ((pol=='=')and (negtv==True))or ((pol=='-')and (negtv==False)):

                            for i in rev_words:
                                for j in negativeWordSet:
                                    if(i==j):
                                        found_neg=True
                                        neg_word=j
                                        exist=True
                                        break
                                    else:
                                        found_neg=False
                                if(exist==True):
                                    break
                            if(found_neg==False):
                                c_neg+=1
                            elif(found_neg==True):
                               if(op in rev_words): 
                                if(rev_words.index(neg_word)<rev_words.index(op)):
                                    if(neg_word=="not"):
                                        if("only" in rev_words)and(((rev_words.index("only"))-(rev_words.index("not")))==1):
                                            c_neg+=1
                                        else:
                                            c_pos+=1
                                    else:
                                        c_pos+=1
                                elif(rev_words.index(neg_word)>rev_words.index(op)):
                                    c_neg+=1
                    if(c_neg>c_pos):

                                if(rev not in tbl_revws[ispct].Neg_reviews):
                                    tbl_revws[ispct].Neg_reviews.append(rev)

                    elif(c_neg<c_pos):

                                if(rev not in tbl_revws[ispct].Pos_reviews):
                                    tbl_revws[ispct].Pos_reviews.append(rev)
          sentos=sent.split()
          if(len(as_synm_lst)==1):
                      if(len(aspect_opnions)==0) and (sent!="") and ((sent.find(as_synm)!=-1 ) or (sent.find(inflection.pluralize(as_synm))!=-1 ) ):  
                          exst_empty=True
          elif(len(as_synm_lst)==2):
              if(len(aspect_opnions)==0) and (sent!="") and ((sent.find(as_synm)!=-1 ) or (sent.find(inflection.pluralize(as_synm))!=-1 ) ) or (as_synm_lst[0] in sentos ) or (inflection.pluralize(as_synm_lst[0]) in sentos )or (as_synm_lst[1] in sentos) or (inflection.pluralize(as_synm_lst[1]) in sentos):  
                          exst_empty=True
          elif(len(as_synm_lst)==3):
              if(len(aspect_opnions)==0) and (sent!="") and ((sent.find(as_synm)!=-1 ) or (sent.find(inflection.pluralize(as_synm))!=-1 ) ) or (as_synm_lst[0] in sentos ) or (inflection.pluralize(as_synm_lst[0]) in sentos )or (as_synm_lst[1] in sentos) or (inflection.pluralize(as_synm_lst[1]) in sentos)or (as_synm_lst[2] in sentos) or (inflection.pluralize(as_synm_lst[2]) in sentos):
                     exst_empty=True
          if( exst_empty==True):
                    rev1=rev.lower()
                    rev_words=rev1.split()
                    exist=False
                    for i in rev_words:
                        for j in negativeWordSet:
                            if(i==j):
                                found_neg_p=True
                                neg_word=j
                                exist=True
                                break
                            else:
                                found_neg_p=False
                        if(exist==True):
                            break
                    if(found_neg_p==True):
                      if(len(as_synm_lst)==1):  
                       if(as_synm in rev_words):
                         
                        if(rev_words.index(neg_word)<rev_words.index(as_synm)):

                                if(rev not in tbl_revws[ispct].Neg_reviews):
                                    tbl_revws[ispct].Neg_reviews.append(rev)

                       if(inflection.pluralize(as_synm)in rev_words):
                           asspkt=inflection.singularize(as_synm)
                           if(rev_words.index(neg_word)<rev_words.index(inflection.pluralize(asspkt))):

                                if(rev not in tbl_revws[ispct].Neg_reviews):
                                   tbl_revws[ispct].Neg_reviews.append(rev)

                      elif(len(as_synm_lst)>1):
                          
                       if(sent.find(as_synm)!=-1):
                         
                        if(rev_words.index(neg_word)<rev_words.index(as_synm_lst[0])):

                                if(rev not in tbl_revws[ispct].Neg_reviews):
                                    tbl_revws[ispct].Neg_reviews.append(rev)

                       if(sent.find(inflection.pluralize(as_synm))!=-1):
                           asspkt=inflection.singularize(as_synm)
                           if(rev_words.index(neg_word)<rev_words.index(inflection.pluralize(as_synm_st[0]))):

                                if(rev not in tbl_revws[ispct].Neg_reviews):
                                   tbl_revws[ispct].Neg_reviews.append(rev)

    return tbl_revws
                               
def get_ratio212(x,y): # this function is to calculate the semantic similarity score between two noun words input: word 1 & word2 , output: wu-palmer semantic similarity score
            sem1, sem2 = wordnet.synsets(x,pos='n'), wordnet.synsets(y,pos='n')
            score=0
            maxscore = 0
            for i,j in list(product(*[sem1,sem2])):
                score = i.wup_similarity(j)
                maxscore = score if maxscore < score else maxscore
            return maxscore
def get_ratio11(x,y): # this function is to calculate the semantic similarity score between two adjectives input: word 1 & word2 , output: wu-palmer semantic similarity score 
            sem1, sem2 = wordnet.synsets(x,pos='a'), wordnet.synsets(y,pos='a')
            score=0
            maxscore = 0
            for i,j in list(product(*[sem1,sem2])):
                score = i.wup_similarity(j)
                if(score==None):
                    continue
                else:
                    maxscore = score if maxscore < score else maxscore
            return maxscore

def synonym_phrases2122(phrases, nouns): # this function is to build the aspect lexicon which contain each product aspect and its related synonym, hyponym, and hypernym input: list of frequent nouns and noun phrases , output: dictionary(key= phrase aspect, value=object of related synonym, hyponym, and hypernym), dictionary(key= noun aspect, value= object of related synonym, hyponym, and hypernym) 
    tbl={}
    tbl_n={}
    tbl_det={}
    for n in nouns:
        my_obj=Aspet_Table828()
        nun_syn = wordnet.synsets(n,wordnet.NOUN)
        nu_synsms=[]
        uppers=[]
        lowers=[]
        mx=-1
        sm=0
        bst_synm=""
        mxi2=-1
        smi1=0
        bst_lwr=""
        mxi22=-1
        smi2=0
        bst_upr=""
        if(len(nun_syn)!=0):
            for nu in nun_syn:
              for lemma in nu.lemmas():
                l=lemma.name()
                if(lemma.name()!= n and lemma.name() not in nu_synsms ):
                    if("_" in lemma.name()):
                        lema=lemma.name().replace("_", " ")
                        nu_synsms.append(lema)
                        
                    else:
                       nu_synsms.append(lemma.name())
            for sn in nun_syn:
             hypo1=sn.hyponyms()
             hyper1=sn.hypernyms()
             for ho in hypo1:
              for h in ho.lemmas():
                    str=""
                    if("_" in h.name()):
                        str=(h.name()).replace("_"," ")
                        if(str not in lowers):
                            lowers.append(str)
                    else:
                        if(str not in lowers):
                            lowers.append(h.name())
             for hp in hyper1: 
              for hh in hp.lemmas():
              
                    str2=""
                    if("_" in hh.name()):
                        str2=(hh.name()).replace("_"," ")
                        if(str2 not in uppers):
                            uppers.append(str2)
              
                    else:
                        if(str2 not in uppers):
                           uppers.append(hh.name())
            for ss in lowers:
                arr1=ss.split()
                if(len(arr1)==1):
              
                      smi1=get_ratio11(n, ss)

                elif(len(arr1)==2):

                    cb = wordnet.synset(arr1[0].strip()+"_"+arr1[1].strip()+".n.01")
                    b = wordnet.synset(n+".n.01")
                    smi1=b.wup_similarity(cb)

                elif(len(arr1)==3):

                    cb = wordnet.synset(arr1[0].strip()+"_"+arr1[1].strip()+"_"+arr1[2].strip()+".n.01")
                    b = wordnet.synset(n+".n.01")
                    smi1=b.wup_similarity(cb)

                if(smi1!=None):
                 if(smi1>mxi2):
                    mxi2=smi1
                    bst_lwr=ss
                else:
                    continue
            for ss in uppers:
                arr1=ss.split()
                if(len(arr1)==1):

                     smi2=get_ratio11(n, ss)

                elif(len(arr1)==2):

                        cb = wordnet.synset(arr1[0].strip()+"_"+arr1[1].strip()+".n.01")
                        b = wordnet.synset(n+".n.01")
                        smi2=b.wup_similarity(cb)

                elif(len(arr1)==3):

                        cb = wordnet.synset(arr1[0].strip()+"_"+arr1[1].strip()+"_"+arr1[2].strip()+".n.01")
                        b = wordnet.synset(n+".n.01")
                        smi2=b.wup_similarity(cb)

                if(smi2!=None):
                 if(smi2>mxi22):
                    mxi22=smi2
                    bst_upr=ss
                else:
                    continue
            for i in nu_synsms:    
                arr1=i.split()
                if(len(arr1)==1):

                        sm=get_ratio11(i, n)

                elif(len(arr1)==2):

                        cb = wordnet.synset(arr1[0].strip()+"_"+arr1[1].strip()+".n.01")
                        b = wordnet.synset(n+".n.01")
                        sm=b.wup_similarity(cb)

                elif(len(arr1)==3):

                        cb = wordnet.synset(arr1[0].strip()+"_"+arr1[1].strip()+"_"+arr1[2].strip()+".n.01")
                        b = wordnet.synset(n+".n.01")
                        sm=b.wup_similarity(cb)

                if(sm!=None):
                 if(sm>mx):
                    mx=sm
                    bst_synm=i
                else:
                    continue
             
            my_obj.synm= bst_synm
            my_obj.upper=bst_upr
            my_obj.lwr=bst_lwr
            tbl_n[n]=my_obj
    for ph in phrases:
        my_obj=Aspet_Table828()
        bst_ph=""

        arr=ph.split()
        wrd1_syn = wordnet.synsets(arr[0],wordnet.NOUN)
        wrd2_syn = wordnet.synsets(arr[1],wordnet.NOUN)
 
        synsms_wrd2=[]
        synsms_wrd1=[]
        synsms_wrd1_ADJ=[]
        lowers=[]
        uppers=[]
        lowers2=[]
        uppers2=[]
        synm_p1=""
        som1=0
        max1=-1 
        mx2=0
        sm2=0
        mx=0
        sm=0
        hypr1_adj=""
        hyp1_adj=""
        
        if(phrases[ph].prt1=="JJ"):
          wrd1_syn_adj =wordnet.synsets(arr[0],pos='a')  
          if (len(wrd1_syn_adj)!=0): 
            for synset in wrd1_syn_adj:
             for lemma in synset.lemmas():
                l=lemma.name()
                if(lemma.name()!= arr[0] and lemma.name() not in synsms_wrd1_ADJ ):
                    if("_" in lemma.name()):
                        lema=lemma.name().replace("_", " ")
                        synsms_wrd1_ADJ.append(lema)

                    else:
                       synsms_wrd1_ADJ.append(lemma.name())
            for sn in wrd1_syn_adj:
             hypo1=sn.hyponyms()
             hyper1=sn.hypernyms()
             for ho in hypo1:
              for h in ho.lemmas():
                    str=""

                    if("_" in h.name()):
                        str=(h.name()).replace("_"," ")
                        if(str not in lowers):
                            lowers.append(str)
                    else:
                        if(str not in lowers):
                            lowers.append(h.name())
             for hp in hyper1: 
              for hh in hp.lemmas():

                    str2=""
                    if("_" in hh.name()):
                        str2=(hh.name()).replace("_"," ")
                        if(str2 not in uppers):
                            uppers.append(str2)

                    else:
                        if(str2 not in uppers):
                            uppers.append(hh.name())
            for ss in synsms_wrd1_ADJ:
                arr1=ss.split()
                if(len(arr1)==1):
                    som1=get_ratio11(arr[0], ss)
                elif(len(arr1)==2):
                    cb = wordnet.synset(arr1[0].strip()+"_"+arr1[1].strip()+".a.01")
                    b = wordnet.synset(arr[0]+".a.01")
                    som1=b.wup_similarity(cb)
                elif(len(arr1)==3):
                    cb = wordnet.synset(arr1[0].strip()+"_"+arr1[1].strip()+"_"+arr1[2].strip()+".a.01")
                    b = wordnet.synset(arr[0]+".a.01")
                    som1=b.wup_similarity(cb)
                if(som1!=None):
                 if(som1>max1):
                    max1=som1
                    synm_p1=ss
                else:
                    continue
            for ss in lowers:
                arr1=ss.split()
                if(len(arr1)==1):
                    sm=get_ratio11(arr[0], ss)
                elif(len(arr1)==2):
                    cb = wordnet.synset(arr1[0].strip()+"_"+arr1[1].strip()+".a.01")
                    b = wordnet.synset(arr[0]+".a.01")
                    sm=b.wup_similarity(cb)
                elif(len(arr1)==3):
                    cb = wordnet.synset(arr1[0].strip()+"_"+arr1[1].strip()+"_"+arr1[2].strip()+".a.01")
                    b = wordnet.synset(arr[0]+".a.01")
                    sm=b.wup_similarity(cb)
                if(sm!=None):
                 if(sm>mx):
                    mx=sm
                    hyp1_adj=ss
                else:
                    continue
            for ss in uppers:
                arr1=ss.split()
                if(len(arr1)==1):
                    sm2=get_ratio11(arr[0], ss)
                elif(len(arr1)==2):
                    cb = wordnet.synset(arr1[0].strip()+"_"+arr1[1].strip()+".a.01")
                    b = wordnet.synset(arr[0]+".a.01")
                    sm2=b.wup_similarity(cb)
                elif(len(arr1)==3):
                    cb = wordnet.synset(arr1[0].strip()+"_"+arr1[1].strip()+"_"+arr1[2].strip()+".a.01")
                    b = wordnet.synset(arr[0]+".a.01")
                    sm2=b.wup_similarity(cb)
                if(sm2!=None):
                 if(sm2>mx2):
                    mx2=sm2
                    hypr1_adj=ss
                else:
                    continue
        elif(phrases[ph].prt1!="JJ"):
         if (len(wrd1_syn)!=0):
          for synset in wrd1_syn:
           for lemma in synset.lemmas():
                l=lemma.name()
                if(lemma.name()!= arr[0] and lemma.name() not in synsms_wrd1 ):
                    if("_" in lemma.name()):
                        lema=lemma.name().replace("_", " ")
                        synsms_wrd1.append(lema)
                    
                     
                    else:
                       synsms_wrd1.append(lemma.name())
          for ss in synsms_wrd1:
                arr1=ss.split()
                if(len(arr1)==1):

                        som1=get_ratio212(arr[0], ss)

                elif(len(arr1)==2):

                        cb = wordnet.synset(arr1[0].strip()+"_"+arr1[1].strip()+".n.01")
                        b = wordnet.synset(arr[0]+".n.01")
                        som1=b.wup_similarity(cb)

                elif(len(arr1)==3):

                        cb = wordnet.synset(arr1[0].strip()+"_"+arr1[1].strip()+"_"+arr1[2].strip()+".n.01")
                        b = wordnet.synset(arr[0]+".n.01")
                        som1=b.wup_similarity(cb)

                if(som1!=None):
                 if(som1>max1):
                    max1=som1
                    synm_p1=ss
                else:
                    continue
          for sn in wrd1_syn:
             hypo1=sn.hyponyms()
             hyper1=sn.hypernyms()
             for ho in hypo1:
              for h in ho.lemmas():
                    str=""

                    if("_" in h.name()):
                        str=(h.name()).replace("_"," ")
                        if(str not in lowers):
                            lowers.append(str)
                    else:
                        if(str not in lowers):
                            lowers.append(h.name())
             for hp in hyper1: 
              for hh in hp.lemmas():

                    str2=""
                    if("_" in hh.name()):
                        str2=(hh.name()).replace("_"," ")
                        if(str2 not in uppers):
                            uppers.append(str2)

                    else:
                        if(str2 not in uppers):
                           uppers.append(hh.name())
          for ss in lowers:
                arr1=ss.split()
                if(len(arr1)==1):

                        sm=get_ratio11(arr[0], ss)

                elif(len(arr1)==2):

                        cb = wordnet.synset(arr1[0].strip()+"_"+arr1[1].strip()+".n.01")
                        b = wordnet.synset(arr[0]+".n.01")
                        sm=b.wup_similarity(cb)

                elif(len(arr1)==3):

                        cb = wordnet.synset(arr1[0].strip()+"_"+arr1[1].strip()+"_"+arr1[2].strip()+".n.01")
                        b = wordnet.synset(arr[0]+".n.01")
                        sm=b.wup_similarity(cb)

                if(sm!=None):
                 if(sm>mx):
                    mx=sm
                    hyp1_adj=ss
                else:
                    continue
          for ss in uppers:
                arr1=ss.split()
                if(len(arr1)==1):

                        sm2=get_ratio11(arr[0], ss)

                elif(len(arr1)==2):

                        cb = wordnet.synset(arr1[0].strip()+"_"+arr1[1].strip()+".n.01")
                        b = wordnet.synset(arr[0]+".n.01")
                        sm2=b.wup_similarity(cb)
                elif(len(arr1)==3):

                        cb = wordnet.synset(arr1[0].strip()+"_"+arr1[1].strip()+"_"+arr1[2].strip()+".n.01")
                        b = wordnet.synset(arr[0]+".n.01")
                        sm2=b.wup_similarity(cb)

                if(sm2!=None):
                 if(sm2>mx2):
                    mx2=sm2
                    hypr1_adj=ss
                else:
                    continue
        if (len(wrd2_syn)!=0):
         synm_p2=""
         som2=0
         max2=-1
         mxi2=-1    
         mxi22=-1
         smi1=0
         smi2=0
         hypr2=""
         hyp2=""
         for synset in wrd2_syn:
          for lemma in synset.lemmas():
                l=lemma.name()
                if(lemma.name()!= arr[1] and lemma.name() not in synsms_wrd2 ):
                    if("_" in lemma.name()):
                        lema=lemma.name().replace("_", " ")
                        synsms_wrd2.append(lema)

                    else:
                       synsms_wrd2.append(lemma.name())
         for ss in synsms_wrd2:
                arr1=ss.split()
                if(len(arr1)==1):

                        som2=get_ratio212(arr[1], ss)

                elif(len(arr1)==2):

                        cb = wordnet.synset(arr1[0].strip()+"_"+arr1[1].strip()+".n.01")
                        b = wordnet.synset(arr[1]+".n.01")
                        som2=b.wup_similarity(cb)

                elif(len(arr1)==3):

                        cb = wordnet.synset(arr1[0].strip()+"_"+arr1[1].strip()+"_"+arr1[2].strip()+".n.01")
                        b = wordnet.synset(arr[1]+".n.01")
                        som2=b.wup_similarity(cb)

                if(som2!=None):
                 if(som2>max2):
                    max2=som2
                    synm_p2=ss
                else:
                    continue
         for sn in wrd2_syn:
            hypo2=sn.hyponyms()
            hyper2=sn.hypernyms()
            for ho in hypo1:
             for h in ho.lemmas():

                    if("_" in h.name()):
                        str=(h.name()).replace("_"," ")
                        if(str not in lowers2):
                            lowers2.append(str)
                    else:
                        if(str not in lowers2):
                            lowers2.append(h.name())
            for hp in hyper2: 
             for hh in hp.lemmas():

                    str2=""
                    if("_" in hh.name()):
                        str2=(hh.name()).replace("_"," ")
                        if(str2 not in uppers2):
                            uppers2.append(str2)

                    else:
                        if(str2 not in uppers2):
                           uppers2.append(hh.name())
         for ss in lowers2:
                arr1=ss.split()
                if(len(arr1)==1):

                        smi1=get_ratio11(arr[1], ss)

                elif(len(arr1)==2):

                        cb = wordnet.synset(arr1[0].strip()+"_"+arr1[1].strip()+".n.01")
                        b = wordnet.synset(arr[1]+".n.01")
                        smi1=b.wup_similarity(cb)

                elif(len(arr1)==3):

                        cb = wordnet.synset(arr1[0].strip()+"_"+arr1[1].strip()+"_"+arr1[2].strip()+".n.01")
                        b = wordnet.synset(arr[1]+".n.01")
                        smi1=b.wup_similarity(cb)

                if(smi1!=None):
                 if(smi1>mxi2):
                    mxi2=smi1
                    hyp2=ss
                else:
                    continue
        for ss in uppers2:
                arr1=ss.split()
                if(len(arr1)==1):

                        smi2=get_ratio11(arr[1], ss)

                elif(len(arr1)==2):

                        cb = wordnet.synset(arr1[0].strip()+"_"+arr1[1].strip()+".n.01")
                        b = wordnet.synset(arr[1]+".n.01")
                        smi2=b.wup_similarity(cb)

                elif(len(arr1)==3):

                        cb = wordnet.synset(arr1[0].strip()+"_"+arr1[1].strip()+"_"+arr1[2].strip()+".n.01")
                        b = wordnet.synset(arr[1]+".n.01")
                        smi2=b.wup_similarity(cb)

                if(smi2!=None):
                 if(smi2>mxi22):
                    mxi22=smi2
                    hypr2=ss
                else:
                    continue
        if(synm_p1!="") and (synm_p2!=""):
            bst_synom=synm_p1+" "+synm_p2
        elif(synm_p1==synm_p2):
            bst_synom=synm_p1
        elif(synm_p1==""):
            bst_synom=synm_p2
        elif(synm_p2==""):
            bst_synom=synm_p1
        if(hypr1_adj.strip()==hypr2.strip()):
            bst_upper=hypr1_adj
        elif(hypr1_adj!="")and (hypr2!=""):
            bst_upper=hypr1_adj+" "+hypr2
        elif(hypr1_adj==""):
            bst_upper=hypr2
        elif(hypr2==""):
             bst_upper=hypr1_adj
        if(hyp1_adj.strip()!=hyp2.strip()):
            bst_lwr=hyp1_adj+" "+hyp2
        elif(hyp1_adj.strip()==hyp2.strip()):
            bst_lwr=hyp1_adj
        elif(hyp1_adj==""):
            bst_lwr=hyp2
        elif(hyp2==""):
            bst_lwr=hyp1_adj
            
        wrd_det=wrd_details()
        if(synm_p1.strip()==synm_p2.strip()):
            wrd_det.synm_prt1=synm_p1
            wrd_det.synm_prt2=""
        else:
            wrd_det.synm_prt1=synm_p1
            wrd_det.synm_prt2=synm_p2
        if(hypr2.strip()==hypr1_adj.strip()):
            wrd_det.hypr_prt1=hypr1_adj
            wrd_det.hypr_prt2=""
        else:
            wrd_det.hypr_prt1=hypr1_adj
            wrd_det.hypr_prt2=hypr2
        if(hyp1_adj.strip()==hyp2.strip()):
            wrd_det.hypo_prt1=hyp1_adj
            wrd_det.hypo_prt2=""
        else:
            wrd_det.hypo_prt1=hyp1_adj
            wrd_det.hypo_prt2=hyp2
        tbl_det[ph]=wrd_det
        my_obj.synm=bst_synom
        my_obj.upper=bst_upper
        my_obj.lwr=bst_lwr
        tbl[ph]=my_obj
    return tbl,tbl_det,tbl_n

def srch_wz_phlwrs(revvos,tbl_revws,aspct_tbl): # this function is to classify the reviews according to the lower words that are semantically related to the noun phrase aspects input: reviews & dictionary of aspects with its classified reviews & phrase aspects lexicon (aspect, synonym, hyponym and hyernym) output: dictionary containing the classified reviews
   
    found_neg=False
    aspect_table={}
    
    for ispct in aspct_tbl:
        
        as_synm_lst=(aspct_tbl[ispct].lwr).split()
        as_synm=inflection.singularize((aspct_tbl[ispct].lwr))
        for r in revvos:
         aspect=""
         rev=r    
         aspect_opnions=[]
         exst_empty=False
         rev_wrds=rev.split()   
         sentences=rev.split(",")
         for sent in sentences:
          aspect=""
          equaly=False
          found=False
          one=False
          two=False
          wreds=sent.split(" ")
          revv=test(sent).lower()
          r_wrds=remove_stop_words(revv)
          if(len(as_synm_lst)==1):
              if(as_synm in r_wrds)or (inflection.pluralize(as_synm) in r_wrds):
                  if (len(r_wrds)==2):
                        bigrams = ngrams(r_wrds, 2)
                        for i,j in bigrams:
                            if(i==as_synm)or(i==inflection.pluralize(as_synm)):
                                tag=get_tagy(j,sent)
                                if (tag in ['JJ', 'JJR', 'JJS', 'RB', 'RBR', 'RBS','VBG','VB','VBP','VBZ','VBN','VBD','IN']):
                                    if(j not in aspect_opnions):
                                        aspect_opnions.append(j)
                                elif(tag=='NN')or (tag=='NNS'):
                                    r=get_orientation(j)
                                    if(r!='='):
                                        if(j not in aspect_opnions):
                                            aspect_opnions.append(j)
                            elif(j==as_synm)or(j==inflection.pluralize(as_synm)):
                                tag=get_tagy(i,sent)
                                if (tag in ['JJ', 'JJR', 'JJS', 'RB', 'RBR', 'RBS','VBG','VB','VBP','VBZ','VBN','VBD','IN']):
                                    if(i not in aspect_opnions):
                                        aspect_opnions.append(i)
                                elif(tag=='NN')or (tag=='NNS'):
                                    r=get_orientation(i)
                                    if(r!='='):
                                        if(i not in aspect_opnions):
                                            aspect_opnions.append(i)
                  elif(len(r_wrds)>2):
                        Tgrams = ngrams(r_wrds, 3)
          
                        for a,b,c in Tgrams:
                            if(a==as_synm)or(a==inflection.pluralize(as_synm)):
                                tag=get_tagy(b,sent)
                                if (tag in ['JJ', 'JJR', 'JJS', 'RB', 'RBR', 'RBS','VBG','VB','VBP','VBZ','VBN','VBD','IN']):
                                    if(get_tagy(c,sent)!='NN')or (get_tagy(c,sent)!='NNS') or (get_tagy(c,sent)!='NP') :
                                        orr=get_orientation(b)
                                        if(orr!='='):
                                            if(b not in aspect_opnions):
                                                aspect_opnions.append(b)
                                    if( (get_tagy(c,sent)) in ['JJ', 'JJR', 'JJS', 'RB', 'RBR', 'RBS','VBG','VB','VBP','VBZ','VBN','VBD','IN']):
                                        orr=get_orientation(c)
                                        if(orr!='='):
                                            if(c not in aspect_opnions):
                                                aspect_opnions.append(c) 
                                    elif(get_tagy(c,sent)=='NN') or (get_tagy(c,sent)=='NNS'):
                                        orr=get_orientation(c)
                                        if(orr!='='):
                                            if(c not in aspect_opnions):
                                                aspect_opnions.append(c)      
                            elif(b==as_synm)or(b==inflection.pluralize(as_synm)):
                                tag=get_tagy(a,sent)
                                if (tag in ['JJ', 'JJR', 'JJS', 'RB', 'RBR', 'RBS','VBG','VB','VBP','VBZ','VBN','VBD','IN']):
                                    if(get_tagy(c,sent)!='NN')or (get_tagy(c,sent)!='NNS') or (get_tagy(c,sent)!='NP'):
                                        orr=get_orientation(a)
                                        if(orr!='='):
                                            if(a not in aspect_opnions):
                                                aspect_opnions.append(a)
                                    elif(get_tagy(c,sent)=='NN')or (get_tagy(c,sent)=='NNS') or (get_tagy(c,sent)=='NP') and (rev.find('and')!=-1)or(rev.find('AND')!=-1):
                                        andd='and'.lower()
                                        rt=(sent.lower()).split()
                                        if((rt.index(c)-rt.index(andd))==1):
                                            if(a not in aspect_opnions):
                                                aspect_opnions.append(a)
                                    elif(get_tagy(c,sent)=='NN')or (get_tagy(c,sent)=='NNS'):
                                        orr=get_orientation(c)
                                        if(orr!='='):
                                            if(c not in aspect_opnions):
                                                aspect_opnions.append(c)
                            elif(c==as_synm)or(c==inflection.pluralize(as_synm)):
                                tag=get_tagy(a,sent)
                                if (tag in ['JJ', 'JJR', 'JJS', 'RB', 'RBR', 'RBS','VBG','VB','VBP','VBZ','VBN','VBD','IN']):
                                    if(get_tagy(b,sent)!='NN')or (get_tagy(b,sent)!='NNS') or (get_tagy(b,sent)!='NP'):
                                        orr=get_orientation(a)
                                        if(orr!='='):
                                            if(a not in aspect_opnions):
                                                aspect_opnions.append(a)
                                    elif(get_tagy(b,sent)=='NN')or (get_tagy(b,sent)=='NNS'):
                                        orr=get_orientation(b)
                                        if(orr!='='):
                                            if(b not in aspect_opnions):
                                                aspect_opnions.append(b)
                            if(a==as_synm)or(a==inflection.pluralize(as_synm)):
                                tag=get_tagy(c,sent)
                                if (tag in ['JJ', 'JJR', 'JJS', 'RB', 'RBR', 'RBS','VBG','VB','VBP','VBZ','VBN','VBD','IN']):
                                    if(get_tagy(b,sent)!='NN') or (get_tagy(b,sent)!='NNS') or (get_tagy(b,sent)!='NP'):
                                        orr=get_orientation(c)
                                        if(orr!='='):
                                            if(c not in aspect_opnions):
                                                aspect_opnions.append(c)
                                    elif(get_tagy(b,sent)=='NN') or (get_tagy(b,sent)=='NNS'):
                                        orr=get_orientation(b)
                                        if(orr!='='):
                                            if(b not in aspect_opnions):
                                                aspect_opnions.append(b)
                            if(b==as_synm)or(b==inflection.pluralize(as_synm)):
                                tag=get_tagy(c,sent)
                                if (tag in ['JJ', 'JJR', 'JJS', 'RB', 'RBR', 'RBS','VBG','VB','VBP','VBZ','VBN','VBD','IN']):
                                    if(get_tagy(a,sent)!='NN') or (get_tagy(a,sent)!='NNS') or (get_tagy(a,sent)!='NP'):
                                        orr=get_orientation(c)
                                        if(orr!='='):
                                            if(c not in aspect_opnions):
                                                aspect_opnions.append(c)
                                    elif(get_tagy(a,sent)=='NN')or (get_tagy(a,sent)=='NNS'):
                                        orr=get_orientation(a)
                                        if(orr!='='):
                                            if(a not in aspect_opnions):
                                                aspect_opnions.append(a)
                            if(c==as_synm)or(c==inflection.pluralize(as_synm)):
                                tag=get_tagy(b,sent)
                                if (tag in ['JJ', 'JJR', 'JJS', 'RB', 'RBR', 'RBS','VBG','VB','VBP','VBZ','VBN','VBD','IN']):
                                    if(get_tagy(a,sent)!='NN') or (get_tagy(a,sent)!='NNS') or (get_tagy(a,sent)!='NP'):
                                        orr=get_orientation(b)
                                        if(orr!='='):
                                            if(b not in aspect_opnions):
                                                aspect_opnions.append(b)
                                    elif(get_tagy(a,sent)=='NN') or (get_tagy(a,sent)=='NNS'):
                                        orr=get_orientation(a)
                                        if(orr!='='):
                                            if(a not in aspect_opnions):
                                                aspect_opnions.append(a)
                   
          elif(len(as_synm_lst)>=2):
              two=True    
              if(revv.find(as_synm)!=-1)or (revv.find(inflection.pluralize(as_synm))!=-1):
                  found=True
              if(found==True)and (two==True):    
                 if(len(r_wrds)>2): 
                  if(len(as_synm_lst)==2):
                        plural=inflection.pluralize(as_synm)
                        pwrds=plural.split()
                        Tgrams = ngrams(r_wrds, 3)
                        for a,b,c in Tgrams:
                            if((a==as_synm_lst[0])and (b==as_synm_lst[1])) or((a==pwrds[0])and(b==pwrds[1])):
                                tag=get_tagy(c,sent)
                                if (tag in ['JJ', 'JJR', 'JJS', 'RB', 'RBR', 'RBS','VBG','VB','VBP','VBZ','VBN','VBD','IN']):
                                        orr=get_orientation(c)
                                        if(orr!='='):
                                            if(c not in aspect_opnions):
                                                aspect_opnions.append(c)
                                elif(tag=='NN') or (tag=='NNS'):
                                        orr=get_orientation(c)
                                        if(orr!='='):
                                            if(c not in aspect_opnions):
                                                aspect_opnions.append(c) 
                                          
                            elif((b==as_synm_lst[0])and (c==as_synm_lst[1])) or((b==pwrds[0])and(c==pwrds[1])):
                                tag=get_tagy(a,sent)
                                if (tag in ['JJ', 'JJR', 'JJS', 'RB', 'RBR', 'RBS','VBG','VB','VBP','VBZ','VBN','VBD','IN']):
                                     
                                        orr=get_orientation(a)
                                        if(orr!='='):
                                            if(a not in aspect_opnions):
                                                aspect_opnions.append(a)
                                     
                                elif(tag=='NN') or (tag=='NNS'):
                                        orr=get_orientation(a)
                                        if(orr!='='):
                                            if(a not in aspect_opnions):
                                                aspect_opnions.append(a)
                  elif(len(as_synm_lst)==3):
                           plural=inflection.pluralize(as_synm)
                           pwrds=plural.split()
                           Tgrams = ngrams(r_wrds, 4) 
                           for a,b,c,d in Tgrams:
                               if((a==as_synm_lst[0])and (b==as_synm_lst[1])and (c==as_synm_lst[2]))   or((a==pwrds[0])and(b==pwrds[1])and(c==pwrds[2])):
                                tag=get_tagy(d,sent)
                                if (tag in ['JJ', 'JJR', 'JJS', 'RB', 'RBR', 'RBS','VBG','VB','VBP','VBZ','VBN','VBD','IN']):
                                        orr=get_orientation(d)
                                        if(orr!='='):
                                            if(d not in aspect_opnions):
                                                aspect_opnions.append(d)
                                elif(tag=='NN') or (tag=='NNS'):
                                        orr=get_orientation(d)
                                        if(orr!='='):
                                            if(d not in aspect_opnions):
                                                aspect_opnions.append(d) 
                                          
                               elif((b==as_synm_lst[0])and (c==as_synm_lst[1])and (d==as_synm_lst[2])) or((b==pwrds[0])and(c==pwrds[1])and(d==pwrds[2])):
                                tag=get_tagy(a,sent)
                                if (tag in ['JJ', 'JJR', 'JJS', 'RB', 'RBR', 'RBS','VBG','VB','VBP','VBZ','VBN','VBD','IN']):
                                     
                                        orr=get_orientation(a)
                                        if(orr!='='):
                                            if(a not in aspect_opnions):
                                                aspect_opnions.append(a)
                                     
                                elif(tag=='NN') or (tag=='NNS'):
                                        orr=get_orientation(a)
                                        if(orr!='='):
                                            if(a not in aspect_opnions):
                                                aspect_opnions.append(a)
                  elif(len(as_synm_lst)==4):
                       plural=inflection.pluralize(as_synm)
                       pwrds=plural.split()
                       Tgrams =ngrams(r_wrds, 5) 
                       for a,b,c,d,e in Tgrams:
                           if((a==as_synm_lst[0])and (b==as_synm_lst[1])and (c==as_synm_lst[2])  and (d==as_synm_lst[3])) or((a==pwrds[0])and(b==pwrds[1])and(c==pwrds[2])and (d==pwrds[3])):
                            tag=get_tag22(e,rev)
                            if (tag in ['JJ', 'JJR', 'JJS', 'RB', 'RBR', 'RBS','VBG','VB','VBP','VBZ','VBN','VBD','IN']):
                                    orr=get_orientation(e)
                                    if(orr!='='):
                                        if(e not in aspect_opnions):
                                            aspect_opnions.append(e)
                            elif(tag=='NN') or (tag=='NNS'):
                                    orr=get_orientation(e)
                                    if(orr!='='):
                                        if(e not in aspect_opnions):
                                            aspect_opnions.append(e) 
                                     
                           elif((b==as_synm_lst[0])and (c==as_synm_lst[1])and (d==as_synm_lst[2])and (e==as_synm_lst[3])) or((b==pwrds[0])and(c==pwrds[1])and(d==pwrds[2])and(e==pwrds[3])):
                            tag=get_tag22(a,rev)
                            if (tag in ['JJ', 'JJR', 'JJS', 'RB', 'RBR', 'RBS','VBG','VB','VBP','VBZ','VBN','VBD','IN']):
                                
                                    orr=get_orientation(a)
                                    if(orr!='='):
                                        if(a not in aspect_opnions):
                                            aspect_opnions.append(a)
                                
                            elif(tag=='NN') or (tag=='NNS'):
                                    orr=get_orientation(a)
                                    if(orr!='='):
                                        if(a not in aspect_opnions):
                                            aspect_opnions.append(a)
              elif(found==False)and(two==True):
                  
                  for s in as_synm_lst:
                    
                      if(s==ispct):
                            equaly=True

                      if(s in r_wrds)or ((inflection.pluralize(s))in r_wrds )and (equaly==False):
                       if (len(r_wrds)==2):
                        bigrams = ngrams(r_wrds, 2)
                        for i,j in bigrams:
                            if(i==s)or(i==inflection.pluralize(s)):
                                tag=get_tagy(j,sent)
                                if (tag in ['JJ', 'JJR', 'JJS', 'RB', 'RBR', 'RBS','VBG','VB','VBP','VBZ','VBN','VBD','IN']):
                                    if(j not in aspect_opnions):
                                        aspect_opnions.append(j)
                                elif(tag=='NN')or (tag=='NNS'):
                                    r=get_orientation(j)
                                    if(r!='='):
                                        if(j not in aspect_opnions):
                                            aspect_opnions.append(j)
                            elif(j==s)or(j==inflection.pluralize(s)):
                                tag=get_tagy(i,sent)
                                if (tag in ['JJ', 'JJR', 'JJS', 'RB', 'RBR', 'RBS','VBG','VB','VBP','VBZ','VBN','VBD','IN']):
                                    if(i not in aspect_opnions):
                                        aspect_opnions.append(i)
                                elif(tag=='NN')or (tag=='NNS'):
                                    r=get_orientation(i)
                                    if(r!='='):
                                        if(i not in aspect_opnions):
                                            aspect_opnions.append(i)
                       elif(len(r_wrds)>2):
                        Tgrams = ngrams(r_wrds, 3)
                        for a,b,c in Tgrams:
                            if(a==s)or(a==inflection.pluralize(s)):
                                tag=get_tagy(b,sent)
                                if (tag in ['JJ', 'JJR', 'JJS', 'RB', 'RBR', 'RBS','VBG','VB','VBP','VBZ','VBN','VBD','IN']):
                                    if(get_tagy(c,sent)!='NN')or (get_tagy(c,sent)!='NNS') or (get_tagy(c,sent)!='NP') :
                                        orr=get_orientation(b)
                                        if(orr!='='):
                                            if(b not in aspect_opnions):
                                                aspect_opnions.append(b)
                                    if( (get_tagy(c,sent)) in ['JJ', 'JJR', 'JJS', 'RB', 'RBR', 'RBS','VBG','VB','VBP','VBZ','VBN','VBD','IN']):
                                        orr=get_orientation(c)
                                        if(orr!='='):
                                            if(c not in aspect_opnions):
                                                aspect_opnions.append(c) 
                                    elif(get_tagy(c,sent)=='NN') or (get_tagy(c,sent)=='NNS'):
                                        orr=get_orientation(c)
                                        if(orr!='='):
                                            if(c not in aspect_opnions):
                                                aspect_opnions.append(c)      
                            elif(b==s)or(b==inflection.pluralize(s)):
                                tag=get_tagy(a,sent)
                                if (tag in ['JJ', 'JJR', 'JJS', 'RB', 'RBR', 'RBS','VBG','VB','VBP','VBZ','VBN','VBD','IN']):
                                    if(get_tagy(c,sent)!='NN')or (get_tagy(c,sent)!='NNS') or (get_tagy(c,sent)!='NP'):
                                        orr=get_orientation(a)
                                        if(orr!='='):
                                            if(a not in aspect_opnions):
                                                aspect_opnions.append(a)
                                    elif(get_tagy(c,sent)=='NN')or (get_tagy(c,sent)=='NNS') or (get_tagy(c,sent)=='NP') and (rev.find('and')!=-1)or(rev.find('AND')!=-1):
                                        andd='and'.lower()
                                        rt=(sent.lower()).split()
                                        if((rt.index(c)-rt.index(andd))==1):
                                            if(a not in aspect_opnions):
                                                aspect_opnions.append(a)
                                    elif(get_tagy(c,sent)=='NN')or (get_tagy(c,sent)=='NNS'):
                                        orr=get_orientation(c)
                                        if(orr!='='):
                                            if(c not in aspect_opnions):
                                                aspect_opnions.append(c)
                            elif(c==s)or(c==inflection.pluralize(s)):
                                tag=get_tagy(a,sent)
                                if (tag in ['JJ', 'JJR', 'JJS', 'RB', 'RBR', 'RBS','VBG','VB','VBP','VBZ','VBN','VBD','IN']):
                                    if(get_tagy(b,sent)!='NN')or (get_tagy(b,sent)!='NNS') or (get_tagy(b,sent)!='NP'):
                                        orr=get_orientation(a)
                                        if(orr!='='):
                                            if(a not in aspect_opnions):
                                                aspect_opnions.append(a)
                                    elif(get_tagy(b,sent)=='NN')or (get_tagy(b,sent)=='NNS'):
                                        orr=get_orientation(b)
                                        if(orr!='='):
                                            if(b not in aspect_opnions):
                                                aspect_opnions.append(b)
                            if(a==s)or(a==inflection.pluralize(s)):
                                tag=get_tagy(c,sent)
                                if (tag in ['JJ', 'JJR', 'JJS', 'RB', 'RBR', 'RBS','VBG','VB','VBP','VBZ','VBN','VBD','IN']):
                                    if(get_tagy(b,sent)!='NN') or (get_tagy(b,sent)!='NNS') or (get_tagy(b,sent)!='NP'):
                                        orr=get_orientation(c)
                                        if(orr!='='):
                                            if(c not in aspect_opnions):
                                                aspect_opnions.append(c)
                                    elif(get_tagy(b,sent)=='NN') or (get_tagy(b,sent)=='NNS'):
                                        orr=get_orientation(b)
                                        if(orr!='='):
                                            if(b not in aspect_opnions):
                                                aspect_opnions.append(b)
                            if(b==s)or(b==inflection.pluralize(s)):
                                tag=get_tagy(c,sent)
                                if (tag in ['JJ', 'JJR', 'JJS', 'RB', 'RBR', 'RBS','VBG','VB','VBP','VBZ','VBN','VBD','IN']):
                                    if(get_tagy(a,sent)!='NN') or (get_tagy(a,sent)!='NNS') or (get_tagy(a,sent)!='NP'):
                                        orr=get_orientation(c)
                                        if(orr!='='):
                                            if(c not in aspect_opnions):
                                                aspect_opnions.append(c)
                                    elif(get_tagy(a,sent)=='NN')or (get_tagy(a,sent)=='NNS'):
                                        orr=get_orientation(a)
                                        if(orr!='='):
                                            if(a not in aspect_opnions):
                                                aspect_opnions.append(a)
                            if(c==s)or(c==inflection.pluralize(s)):
                                tag=get_tagy(b,sent)
                                if (tag in ['JJ', 'JJR', 'JJS', 'RB', 'RBR', 'RBS','VBG','VB','VBP','VBZ','VBN','VBD','IN']):
                                    if(get_tagy(a,sent)!='NN') or (get_tagy(a,sent)!='NNS') or (get_tagy(a,sent)!='NP'):
                                        orr=get_orientation(b)
                                        if(orr!='='):
                                            if(b not in aspect_opnions):
                                                aspect_opnions.append(b)
                                    elif(get_tagy(a,sent)=='NN') or (get_tagy(a,sent)=='NNS'):
                                        orr=get_orientation(a)
                                        if(orr!='='):
                                            if(a not in aspect_opnions):
                                                aspect_opnions.append(a)
          if(len(aspect_opnions)==1):
                    rev1=sent.lower()
                    rev_words=rev1.split()
                    polarity= get_orientation(aspect_opnions[0])  
                    postv=False
                    negtv=False
                    if(polarity=='+'):
                     for p in pos_sentiments:
                            if(p.strip() in rev_words) :
                                postv=True
                                break
                    elif(polarity=='-'):
                        for n in neg_sentiments:
                                if(n.strip() in rev_words) :
                                    negtv=True
                                    break
                    exist=False
                    if((polarity=='+')and (postv==True)) or ((polarity!='+')and (postv==True)) or ((polarity=='=')and (postv==True)):
                         
                        for i in rev_words:
                            for j in negativeWordSet:
                                if(i==j):
                                    found_neg=True
                                    neg_word=j
                                    exist=True
                                    break
                                else:
                                    found_neg=False
                            if(exist==True):
                                break
                        if(found_neg==False):
                               
                                if(rev not in tbl_revws[ispct].Pos_reviews):
                                        tbl_revws[ispct].Pos_reviews.append(rev)
                               

                        elif(found_neg==True):
                            if(aspect_opnions[0] in rev_words):
                                if(rev_words.index(neg_word)<rev_words.index(aspect_opnions[0])):
                                    if(neg_word=="not"):
                                        if("only" in rev_words)and(((rev_words.index("only"))-(rev_words.index("not")))==1):

                                            if(rev not in tbl_revws[ispct].Pos_reviews):
                                                  tbl_revws[ispct].Pos_reviews.append(rev)

                                        else:

                                            if(rev not in tbl_revws[ispct].Neg_reviews):
                                                    tbl_revws[ispct].Neg_reviews.append(rev)

                                    else:

                                        if(rev not in tbl_revws[ispct].Neg_reviews):
                                                tbl_revws[ispct].Neg_reviews.append(rev)

                                elif(rev_words.index(neg_word)>rev_words.index(aspect_opnions[0])):

                                    if(rev not in tbl_revws[ispct].Pos_reviews):
                                            tbl_revws[ispct].Pos_reviews.append(rev)

                    elif((polarity=='-')and (negtv==True)) or ((polarity!='-')and (negtv==True))or ((polarity=='=')and (negtv==True)):
                             
                            for i in rev_words:
                                for j in negativeWordSet:
                                    if(i==j):
                                        found_neg=True
                                        neg_word=j
                                        exist=True
                                        break
                                    else:
                                        found_neg=False
                                if(exist==True):
                                    break
                            if(found_neg==False):

                                if(rev not in tbl_revws[ispct].Neg_reviews):
                                            tbl_revws[ispct].Neg_reviews.append(rev)

                            elif(found_neg==True):
                               if(aspect_opnions[0] in rev_words): 
                                if(rev_words.index(neg_word)<rev_words.index(aspect_opnions[0])):
                                    if(neg_word=="not"):
                                        if("only" in rev_words)and(((rev_words.index("only"))-(rev_words.index("not")))==1):

                                            if(rev not in tbl_revws[ispct].Neg_reviews):
                                                    tbl_revws[ispct].Neg_reviews.append(rev)

                                        else:

                                                if(rev not in tbl_revws[i].Pos_reviews):
                                                    tbl_revws[ispct].Pos_reviews.append(rev)

                                    else:

                                                if(rev not in tbl_revws[ispct].Pos_reviews):
                                                    tbl_revws[ispct].Pos_reviews.append(rev)

                                         
                                elif(rev_words.index(neg_word)>rev_words.index(aspect_opnions[0])):

                                        if(rev not in tbl_revws[ispct].Neg_reviews):
                                            tbl_revws[ispct].Neg_reviews.append(rev)

                    elif(polarity=='=')and (postv==True):

                                if(rev not in tbl_revws[ispct].Pos_reviews):
                                    tbl_revws[ispct].Pos_reviews.append(rev)
                                    break
                    elif (polarity=='=')and (negtv==True):

                                    if(rev not in tbl_revws[ispct].Neg_reviews):
                                        tbl_revws[ispct].Neg_reviews.append(rev)
                                        break                         

          elif(len(aspect_opnions)>1):
                    c_pos=0
                    c_neg=0
                    rev1=sent.lower()
                    rev_words=rev1.split()
                    for op in aspect_opnions:
                        pol=get_orientation(op)  
                        postv=False
                        negtv=False
                        if(pol=='+'):
                            for p in pos_sentiments:
                                if(p.strip() in rev_words) :
                                    postv=True
                                    break
                        elif(pol=='-'):
                            for n in neg_sentiments:
                                if(n.strip() in rev_words) :
                                    negtv=True
                                    break
                         
                        exist=False
                        if((pol=='+')and (postv==True)) or ((pol!='+')and (postv==True))or ((pol=='=')and (postv==True))or ((pol=='+')and (postv==False)):

                            for i in rev_words:
                                for j in negativeWordSet:
                                    if(i==j):
                                        found_neg=True
                                        neg_word=j
                                        exist=True
                                        break
                                    else:
                                        found_neg=False
                                if(exist==True):
                                    break
                            if(found_neg==False):
                                c_pos+=1
                            elif(found_neg==True):
                               if(op in rev_words): 
                                if(rev_words.index(neg_word)<rev_words.index(op)):
                                    if(neg_word=="not"):
                                        if("only" in rev_words)and(((rev_words.index("only"))-(rev_words.index("not")))==1):
                                            c_pos+=1
                                        else:
                                            c_neg+=1
                                    else:
                                        c_neg+=1
                                elif(rev_words.index(neg_word)>rev_words.index(op)):
                                    c_pos+=1
                        elif((pol=='-')and (negtv==True)) or ((pol!='-')and (negtv==True))or ((pol=='=')and (negtv==True))or ((pol=='-')and (negtv==False)):

                            for i in rev_words:
                                for j in negativeWordSet:
                                    if(i==j):
                                        found_neg=True
                                        neg_word=j
                                        exist=True
                                        break
                                    else:
                                        found_neg=False
                                if(exist==True):
                                    break
                            if(found_neg==False):
                                c_neg+=1
                            elif(found_neg==True):
                               if(op in rev_words): 
                                if(rev_words.index(neg_word)<rev_words.index(op)):
                                    if(neg_word=="not"):
                                        if("only" in rev_words)and(((rev_words.index("only"))-(rev_words.index("not")))==1):
                                            c_neg+=1
                                        else:
                                            c_pos+=1
                                    else:
                                        c_pos+=1
                                elif(rev_words.index(neg_word)>rev_words.index(op)):
                                    c_neg+=1
                    if(c_neg>c_pos):

                                if(rev not in tbl_revws[ispct].Neg_reviews):
                                    tbl_revws[ispct].Neg_reviews.append(rev)

                    elif(c_neg<c_pos):

                                if(rev not in tbl_revws[ispct].Pos_reviews):
                                    tbl_revws[ispct].Pos_reviews.append(rev)
          sentos=sent.split()
          if(len(as_synm_lst)==1):
                      if(len(aspect_opnions)==0) and (sent!="") and ((sent.find(as_synm)!=-1 ) or (sent.find(inflection.pluralize(as_synm))!=-1 ) ):  
                          exst_empty=True
          elif(len(as_synm_lst)==2):
              if(len(aspect_opnions)==0) and (sent!="") and ((sent.find(as_synm)!=-1 ) or (sent.find(inflection.pluralize(as_synm))!=-1 ) ) or (as_synm_lst[0] in sentos ) or (inflection.pluralize(as_synm_lst[0]) in sentos)or (as_synm_lst[1] in sentos ) or (inflection.pluralize(as_synm_lst[1]) in sentos ):  
                          exst_empty=True
          elif(len(as_synm_lst)==3):
              if(len(aspect_opnions)==0) and (sent!="") and ((sent.find(as_synm)!=-1 ) or (sent.find(inflection.pluralize(as_synm))!=-1 ) ) or (as_synm_lst[0] in sentos ) or (inflection.pluralize(as_synm_lst[0]) in sentos)or (as_synm_lst[1] in sentos ) or (inflection.pluralize(as_synm_lst[1]) in sentos )or (as_synm_lst[2] in sentos ) or (inflection.pluralize(as_synm_lst[2]) in sentos ):
                     exst_empty=True
          if( exst_empty==True):
                    rev1=rev.lower()
                    rev_words=rev1.split()
                    exist=False
                    for i in rev_words:
                        for j in negativeWordSet:
                            if(i==j):
                                found_neg_p=True
                                neg_word=j
                                exist=True
                                break
                            else:
                                found_neg_p=False
                        if(exist==True):
                            break
                    if(found_neg_p==True):
                      if(len(as_synm_lst)==1):  
                       if(as_synm in rev_words):
                         
                        if(rev_words.index(neg_word)<rev_words.index(as_synm)):

                                if(rev not in tbl_revws[ispct].Neg_reviews):
                                    tbl_revws[ispct].Neg_reviews.append(rev)

                       if(inflection.pluralize(as_synm)in rev_words):
                           asspkt=inflection.singularize(as_synm)
                           if(rev_words.index(neg_word)<rev_words.index(inflection.pluralize(asspkt))):

                                if(rev not in tbl_revws[ispct].Neg_reviews):
                                   tbl_revws[ispct].Neg_reviews.append(rev)

                      elif(len(as_synm_lst)>1):
                          
                       if(sent.find(as_synm)!=-1):
                         
                        if(rev_words.index(neg_word)<rev_words.index(as_synm_lst[0])):

                                if(rev not in tbl_revws[ispct].Neg_reviews):
                                    tbl_revws[ispct].Neg_reviews.append(rev)

                       if(sent.find(inflection.pluralize(as_synm))!=-1):
                           asspkt=inflection.singularize(as_synm)
                           if(rev_words.index(neg_word)<rev_words.index(inflection.pluralize(as_synm_st[0]))):

                                if(rev not in tbl_revws[ispct].Neg_reviews):
                                   tbl_revws[ispct].Neg_reviews.append(rev)

    return tbl_revws
                               
def read_for_calculation2():# this function returns a dictionary which contains key= exact aspect, value= list of reviews containing the aspect itself or its synonymos or hyponyms or hypernyms  
    file = open("code/camra.txt", "r") 
    
    dictionary={}
    nouns_dic={}
    phrases_dic={}
    for line in file:
        if("##" in line):
            pos = line.index("##")
            rev=line[(pos+2):]
            r=""
            label=line[(pos-3)]
            d=line[0:(pos-4)]
            aspct=d.rstrip()
            r=rev          
            rvew=dataSet_Reviews()
            rvew.review=r
            rvew.pol=label
            if(aspct.find(" ")!=-1):
                if(aspct not in phrases_dic):
                    reviews=[]
                    reviews.append(rvew)
                    phrases_dic[aspct]=reviews
                else:
                    if(rvew not in phrases_dic[aspct]):
                        phrases_dic[aspct].append(rvew)
            else:
                if(aspct not in nouns_dic):
                    reviews=[]
                    reviews.append(rvew)
                    nouns_dic[aspct]=reviews
                else:
                    if(rvew not in nouns_dic[aspct]):
                        nouns_dic[aspct].append(rvew)
    for ph in phrases_dic:
        arr=ph.split(" ")
        for nun in nouns_dic:
            if(nun in arr):
                for n in nouns_dic[nun]:
                    if (n not in phrases_dic[ph]):
                        phrases_dic[ph].append(n) 
                for p in phrases_dic[ph]:
                    if(p not in nouns_dic[nun]):
                        nouns_dic[nun].append(p)
    dictionary=phrases_dic.copy()
    dictionary.update(nouns_dic)
    return dictionary
#@@@@@@@@@@@@@@@@@@@@@@@@@@@@@@@@@@@@@@@@@@@
def avg_acc_rec_per(recall,percision,f_measure):# this function is to calculate the average percision, recall, and f-measure input: list of aspects recalls & list of aspects percisions & list of aspects f-measure 

    sum_rec=0
    sum_per=0
    sum_f=0
    for i in recall:
        sum_rec+=i
    avg_rec=sum_rec/len(recall)
    for i in percision:
        sum_per+=i
    avg_per=sum_per/len(percision)
    for i in f_measure:
        sum_f+=i
    avg_f=sum_f/len(f_measure)
    print("r= ",avg_rec,"p= ",avg_per,"f= ",avg_f)
    return round(avg_rec,2)*100,round(avg_per,2)*100, round(avg_f,2)*100
    
#@@@@@@@@@@@@@@@@@@@@@@@@@@@@@@@@@@@@@@@@@@@@@@@@@@@@@@@@@@@@@@@@@@@@@@@@@@@@@@@@
def draw_graph(num,aspects,recall,percison,f_measure): #this function is to draw the 2-columns graph input: number of aspects & list of aspects & list of aspects recalls & list of aspects percisions & list of aspects f-measure 
    N = num
    ind = np.arange(N) 
    width = 0.2   
    fig = plt.figure()
    ax = fig.add_subplot(111)
    ass = np.asarray(aspects)
   
    rects2 = ax.bar(ind+width,recall , width, color='green')
    rects3 = ax.bar(ind+width*2,percison, width, color='blue')
    rects4=ax.bar(ind+width*3,f_measure, width, color='red')
    ax.set_ylabel('Scores')
    ax.set_xlabel('Aspects')
    ax.set_xticks(ind+width)
    ax.set_xticklabels(ass  )
   

    ax.legend( (rects2[0], rects3[0], rects4[0]), ('Recall', 'Percision', 'F_measure') ,loc='center left', bbox_to_anchor=(1, 0.5),
          fancybox=True, shadow=True, ncol=1)
    fig = plt.gcf()
    fig.subplots_adjust(bottom=0.2)
    mng = plt.get_current_fig_manager()
    mng.window.state('zoomed')
    plt.setp(ax.get_xticklabels(), rotation=35, horizontalalignment='right')
    plt.show()
#@@@@@@@@@@@@@@@@@@@@@@@@@@@@@@@@@@@@@@@@@@
def pie_chart_graf(avg_rc,avg_pr,aveg_f):#this function is to draw a pie chart input: average recall, precision and f-measure
    
    avg_recall=str(avg_rc)+"%"
    avg_percision=str(avg_pr)+"%"
    avegfmeasure=str(aveg_f)+"%"
   
    labels=[ r'Recall  '+'('+str(avg_recall)+')', r'Percision  '+'('+str(avg_percision)+')', r'F-measure  '+'('+str(avegfmeasure)+')']
    sizes =np.array([avg_rc,avg_pr,aveg_f])    
   
    colors = ['green', 'blue', 'red']
  
    patches, texts = plt.pie(sizes, colors=colors, startangle=90)
    plt.legend(patches, labels, loc="best")
    plt.axis('equal')
    plt.tight_layout()  
  
    plt.show()
#@@@@@@@@@@@@@@@@@@@@@@@@@@@@@@@@@@@@@@@@@@

#@@@@@@@@@@@@@@@@@@@@@@@@@@@@@@@@@@@@@@@@@@@@@@@@@@@@@@@@@@@@@@@@@@@@@@@@@@@
def get_acc_rec_per2(aspect,pos_lst,neg_lst,dic):#this function is to calculate the recall and percision for each aspect input: aspect & list of positive reviews & list of negative reviews & dictionary containing dataset aspects and reviews output: recall & perciion of aspect
   Tp=0
   Fp=0
   Tn=0
   Fn=0
   recall=0
   percision=0
   pols=[]
   revs=[]
  
   if(aspect in dic):
    s=list(dic[aspect])
    for i in s:
        revs.append(i.review.strip())
        pols.append(i.pol)
    if(len(pos_lst)>0):
        for rvw in pos_lst:
            if((rvw.strip()) in revs):
                pol=pols[revs.index(rvw.strip())]
                if(pol=='+'):
                    Tp+=1
                else:
                    Fp+=1
    else:
        Tp=0
        Fp=0
    if(len(neg_lst)>0):
        for rvw in neg_lst:
            if(rvw.strip() in revs):
                pol=pols[revs.index(rvw.strip())]
                if(pol=='-'):
                    Tn+=1
                else:
                    Fn+=1
    else:
        Tn=0
        Fn=0 
   
    if((Tp+Fp)==0):
        percision=0
    if((Tp+Fp)!=0):
        percision=(Tp/(Tp+Fp))
    if((Tp+Fn)==0):
        recall=0
    if((Tp+Fn)!=0):
        recall=(Tp/(Tp+Fn))
        
  
   return recall,percision
def cal_f_measure(r,p):# this function is to calculate the f-mseasure input: percision & recall output: f-measure 
    if((p+r)==0):
        return 0
    else:
        return 2*((r*p)/(p+r))
not_related_nouns=[]
not_related_phrases=[]
reviews=write_file()
N_aspects,PH_aspects,freq,not_reltd,ignored,ignored_np,nop,no,tbly=get_most_frequent_aspects(reviews)

related_nouns=[]
related_phrases=[]
#******************this part get the noun aspects related to camera product***************************** 
for n in N_aspects:
    try:
        if(hasNumber(n)==False):
            cb1 = wordnet.synset(n.strip()+".n.01")
            ib1 = wordnet.synset(str("camera")+".n.01")
            sc1=cb1.wup_similarity(ib1)

            if(sc1>0.11):
                related_nouns.append(n)
            else:
                not_related_nouns.append(n)
        
            
        
    except:
            related_nouns.append(n)
#******************this part get the noun phrase aspects related to camera product***************************** 
for p in PH_aspects:
    a=p.split()
    sc1=0
    sc2=0
    try:
        if(hasNumber(a[0])==False)and (hasNumber(a[1])==False):
            cb1 = wordnet.synset(a[0]+".n.01")
            ib1 = wordnet.synset(str("camera")+".n.01")
            sc1=ib1.wup_similarity(cb1)
            cb2 = wordnet.synset(a[1]+".n.01")
            ib2 = wordnet.synset(str("camera")+".n.01")
            sc2=ib2.wup_similarity(cb2)

            related_phrases.append(p)
    except:

           related_phrases.append(p)


dictionaryy=read_for_calculation2()
aspects=[]
recall=[]
percison=[]
dictionary={}
ass_ph=[]
ass_n=[]
f_measure=[]

for a in related_phrases:
    d=a.split()
lsssty={}
for s in related_phrases:
    if(s in tbly):
        lsssty[s]=tbly[s]
tbl11,tbl22,tbl_n=synonym_phrases2122(lsssty,N_aspects)  
table=get_polarity_nouns(reviews,tbl_n)
ysr=srch_wz_Nsynms(reviews,table,tbl_n)
isa=srch_wz_Nuprs(reviews,ysr,tbl_n)
final=srch_wz_Nlwrs(reviews,isa,tbl_n)
for i in final:
    print(i)
    print("----------------------------")
    print("^^^^^^^^^^^^^ POS ^^^^^^^^^^^^^^^^^^^^^^^^^^")
    for a in final[i].Pos_reviews:
        print(a)
    print("^^^^^^^^^^^^^ END OF POS ^^^^^^^^^^^^^^^^^^^^^^^^^^")
    print("^^^^^^^^^^^^^ NEG ^^^^^^^^^^^^^^^^^^^^^^^^^^")
    for a in final[i].Neg_reviews:
        print(a)
    print("^^^^^^^^^^^^^ END OF NEG ^^^^^^^^^^^^^^^^^^^^^^^^^^")

table2=get_polarity_phrases(reviews,related_phrases,N_aspects)
rby=srch_wz_phsynms(reviews,table2,tbl11)
omr=srch_wz_phuprs(reviews,rby,tbl11)
final2=srch_wz_phlwrs(reviews,omr,tbl11)
for i in final2:
    print(i)
    print("----------------------------")
    print("^^^^^^^^^^^^^ POS ^^^^^^^^^^^^^^^^^^^^^^^^^^")
    for a in final2[i].Pos_reviews:
        print(a)
    print("^^^^^^^^^^^^^ END OF POS ^^^^^^^^^^^^^^^^^^^^^^^^^^")
    print("^^^^^^^^^^^^^ NEG ^^^^^^^^^^^^^^^^^^^^^^^^^^")
    for a in final2[i].Neg_reviews:
        print(a)
    print("^^^^^^^^^^^^^ END OF NEG ^^^^^^^^^^^^^^^^^^^^^^^^^^")
dictionary=final.copy()
dictionary.update(final2)
for i in dictionary: 
    o=[]
    o=set(dictionary[i].Pos_reviews)
    app=[]
    app=set(dictionary[i].Neg_reviews)
    r,p=get_acc_rec_per2(i,o,app,dictionaryy)
    print(i, " recall= ",r,"   percision= ",p)
    aspects.append(i)
    recall.append(r)
    percison.append(p)
    f_measure.append(cal_f_measure(r,p))
num=len(aspects)
rc,pr, f=avg_acc_rec_per(recall,percison,f_measure)
print("average recall= ",rc,"   average percision= ",pr,"     average f-measure= ",f)
draw_graph(num,aspects,recall,percison,f_measure) 
pie_chart_graf(rc,pr,f)
